# Supplementary material for: Integration of transcriptomic and proteomic analyses reveals several levels of metabolic regulation in the excess starch and early senescent leaf mutant lses1 in rice
Source: BMC Plant Biol. 2022 Mar 23;22:137. doi: 10.1186/s12870-022-03510-2 (PMC8941791; doi:10.1186/s12870-022-03510-2)
Supplement: Supplementary file 1 — Additional file 1: Table S1. Detection data of various physiological characteristics in leaves of the wild type (WT) and the lses1 mutant. Table S2. Summary of the transcriptome sequencing quality. Table S3. Identification of differentially expressed genes in leaves of the wild type (WT) and the lses1 mutant. Table S4. Identification of differentially expressed proteins in leaves of the wild type (WT) and the lses1 mutant. Table S5. Protein-protein interactions of the four functional clusters. Table S6. List of partial differentially expressed genes/proteins related to carbohydrate metabolism. Table S7. List of partial differentially expressed genes/proteins involved in apoptosis-related metabolism. Table S8. List of differentially expressed genes/proteins involved in multiple metabolic regulation in schematic. [file 12870_2022_3510_MOESM1_ESM.xlsx]

## Sheet: Table S1
Table S1. Detection data of various physiological characteristics in leaves of the wild type (WT) and the lses1 mutant
MDA concentration (mmol g-1 FW)
Variety	Repeat1	Repeat2	Repeat3	average	Standard deviation	p-value
WT	1.4859	1.6512	1.6512	1.5961	0.095436	0.01
MT	1.9692	2.1307	2.2708	2.12357	0.150926
H2O2 concentration (mmol g-1 FW)
Variety	Repeat1	Repeat2	Repeat3	average	Standard deviation	p-value
WT	0.08927	0.0903	0.0978	0.0924567	0.00465603	0.0001446
MT	0.1411	0.1457	0.1485	0.1451	0.00373631
•OH concentration (U mg-1 FW)
Variety	Repeat1	Repeat2	Repeat3	average	Standard deviation	p-value
WT	190.398	185.277	182.903	186.193	3.83048	0.003507
MT	201.098	205.184	208.001	204.761	3.47089
O2- concentration (U mg-1 FW)
Variety	Repeat1	Repeat2	Repeat3	average	Standard deviation	p-value
WT	199.176	196.158	192.122	195.819	3.53892	0.01243
MT	217.896	212.344	225.409	218.549	6.55687
SOD activity (U mg-1 FW)
Variety	Repeat1	Repeat2	Repeat3	average	Standard deviation	p-value
WT	62.4235	63.3656	71.644	65.811	5.07341	0.03736
MT	50.8435	54.825	57.0726	54.247	3.15451
CAT activity (U mg-1 FW)
Variety	Repeat1	Repeat2	Repeat3	average	Standard deviation	p-value
WT	35.4006	34.886	34.4744	34.9203	0.464054	0.01755
MT	31.2051	29.299	28.2921	29.5987	1.47945
POD activity (U mg-1 FW)
Variety	Repeat1	Repeat2	Repeat3	average	Standard deviation	p-value
WT	124.233	110.17	116.067	116.823	7.06195	0.02199
MT	100.047	98.3268	92.5935	96.989	3.90258
Starch concentration(mg g-1 FW) (ED)
Variety	Repeat1	Repeat2	Repeat3	average	Standard deviation	p-value
WT	8.9996	9.5775	9.1613	9.24613	0.298144	2.441e-05
MT	17.6507	17.7374	17.9541	17.7807	0.156273
Starch concentration(mg g-1 FW) (EN)
Variety	Repeat1	Repeat2	Repeat3	average	Standard deviation	p-value
WT	6.4678	5.4274	5.728	5.8744	0.535428	0.003325
MT	16.0756	13.6047	16.0034	15.2279	1.4062
Chla concentration (mg g-1 FW)
Variety	Repeat1	Repeat2	Repeat3	average	Standard deviation	p-value
WT	2.0777	2.0751	2.1152	2.08933	0.0224389	8.244e-05
MT	1.149	1.159	1.1587	1.15557	0.00568888
Chlb concentration (mg g-1 FW)
Variety	Repeat1	Repeat2	Repeat3	average	Standard deviation	p-value
WT	0.6818	0.6752	0.6701	0.6757	0.005866	8.901e-06
MT	0.3764	0.3741	0.3794	0.376633	0.00265769
Total Chl concentration (mg g-1 FW)
Variety	Repeat1	Repeat2	Repeat3	average	Standard deviation	p-value
WT	2.7595	2.7503	2.7853	2.76503	0.0148147	1.154e-05
MT	1.5254	1.5331	1.5381	1.5322	0.00522366

## Sheet: Table S2
Table S2. Summary of the transcriptome sequencing quality
Sample	C1(WT repeat 1)	C2(WT repeat 2)	C3(WT repeat 3)	D1(lses1 repeat 1)	D2(lses1 repeat 2)	D3(lses1 repeat 3)
Raw Reads Number	45278428	44178726	47912682	51173252	40990552	48151060
Raw Bases Number	6791764200	6626808900	7186902300	7675987800	6148582800	7222659000
Clean Reads Number	42351516	40467408	44092234	47505322	38807902	45189196
Clean Reads Rate(%)	93.54	91.6	92.03	92.83	94.67	93.85
Clean Bases Number	6352727400	6070111200	6613835100	7125798300	5821185300	6778379400
Low-quality Reads Number	207536	221446	288302	271366	226450	287122
Low-quality Reads Rate(%)	0.46	0.5	0.6	0.53	0.55	0.6
Ns Reads Number	60	0	0	0	0	0
Ns Reads Rate(%)	0	0	0	0	0	0
Adapter Polluted Reads Number	2386934	3003802	2716272	2774282	1456262	1904218
Adapter Polluted Reads Rate(%)	5.27	6.8	5.67	5.42	3.55	3.96
PolyG Reads Number	332382	486070	815874	622282	499938	770524
PolyG Reads Rate(%)	0.73	1.1	1.7	1.22	1.22	1.6
Raw Q30 Bases Rate(%)	91.8	91.52	91.35	91.41	91.36	91.01
Clean Q30 Bases Rate(%)	92	91.78	91.72	91.69	91.64	91.36

## Sheet: Table S3
Table S3. Identification of differentially expressed genes in leaves of the wild type (WT) and the lses1 mutant
gene	MSU_ID	D1(lses1 Repeat 1)_count	D2(lses1 Repeat 2)_count	D3(lses1 Repeat 3)_count	C1(WT Repeat 1)_count	C2(WT Repeat 2)_count	C3(WT Repeat 3)_count	FoldChange	pval	Up/Down	Description
BGIOSGA002571	LOC_Os01g01030.1	33	48	63	12	11	18	2.65046	0.00261341	up	PREDICTED: monocopper oxidase-like protein SKU5 isoform X1 [Oryza sativa Japonica Group]
BGIOSGA002582	LOC_Os01g01160.1	2142	1992	1960	4407	4778	4875	0.328778	5.39e-16	down	PREDICTED: chaperone protein dnaJ 20, chloroplastic [Oryza sativa Japonica Group]
BGIOSGA002583	LOC_Os01g01170.1	159	109	169	346	236	322	0.367287	3.47e-09	down	PREDICTED: uncharacterized protein LOC4326464 isoform X1 [Oryza sativa Japonica Group]
BGIOSGA002565	LOC_Os01g01180.1	0	0	0	6	7	8	0.0198978	0.000357566	down	PREDICTED: uncharacterized protein LOC107278092 [Oryza sativa Japonica Group]
BGIOSGA002584	LOC_Os01g01280.1	1195	1029	1175	1793	2276	2367	0.398418	1.08e-09	down	PREDICTED: thylakoid lumenal 17.9 kDa protein, chloroplastic isoform X2 [Oryza sativa Japonica Group]
BGIOSGA002587	LOC_Os01g01302.1	2513	1611	1180	3027	3333	2920	0.438479	0.000383139	down	unknown protein [Oryza sativa Japonica Group]
BGIOSGA002594	LOC_Os01g01420.2	918	877	695	1519	1383	1207	0.462221	1.16e-05	down	hypothetical protein OsI_00037 [Oryza sativa Indica Group]
BGIOSGA002596	LOC_Os01g01450.2	2935	4085	4062	1228	914	1159	2.5554	2.42e-11	up	hypothetical protein OsI_00040 [Oryza sativa Indica Group]
BGIOSGA002556	LOC_Os01g01520.1	36	22	68	0	0	3	31.4636	2.23e-06	up	hypothetical protein OsI_00045 [Oryza sativa Indica Group]
BGIOSGA002550	LOC_Os01g01670.1	49	35	107	19	6	13	3.75168	0.000645007	up	hypothetical protein OsI_00055 [Oryza sativa Indica Group]
BGIOSGA002549	LOC_Os01g01680.1	123	164	368	21	10	26	8.58046	1.61e-11	up	hypothetical protein OsI_00056 [Oryza sativa Indica Group]
BGIOSGA002616	LOC_Os01g01830.1	730	657	710	1261	997	1062	0.480232	2.59e-08	down	hypothetical protein OsI_00077 [Oryza sativa Indica Group]
BGIOSGA029658	LOC_Os01g01840.1	0	1	0	24	5	14	0.0194734	9.64e-05	down	hypothetical protein OsI_31587 [Oryza sativa Indica Group]
BGIOSGA002539	LOC_Os01g02010.1	31	36	26	2	8	5	4.67332	0.000943211	up	unnamed protein product [Oryza sativa Japonica Group]
BGIOSGA002627	LOC_Os01g02020.1	752	1037	1425	411	266	409	2.23657	4.33e-06	up	hypothetical protein OsI_00091 [Oryza sativa Indica Group]
BGIOSGA002538	LOC_Os01g02040.1	90	60	136	17	29	13	3.52087	0.000121518	up	hypothetical protein OsI_00092 [Oryza sativa Indica Group]
BGIOSGA002536	LOC_Os01g02060.2	42	26	16	4	2	1	9.31024	0.000166273	up	hypothetical protein OsI_00095 [Oryza sativa Indica Group]
BGIOSGA002633	LOC_Os01g02150.1	370	95	430	83	85	69	2.77417	0.00182023	up	hypothetical protein OsJ_00097 [Oryza sativa Japonica Group]
BGIOSGA002528	LOC_Os01g02190.1	24	11	14	0	0	2	19.0928	0.00120729	up	hypothetical protein OsI_00109 [Oryza sativa Indica Group]
BGIOSGA027538	LOC_Os01g02370.1	93	162	81	7	7	22	7.35508	1.06e-07	up	hypothetical protein OsI_28062 [Oryza sativa Indica Group]
BGIOSGA002518	LOC_Os01g02680.1	26	54	15	0	3	0	23.9365	6.14e-05	up	hypothetical protein OsI_00130 [Oryza sativa Indica Group]
BGIOSGA002649	LOC_Os01g02690.1	52	61	72	0	0	0	252.66	2.03e-10	up	hypothetical protein OsI_00141 [Oryza sativa Indica Group]
BGIOSGA002650	LOC_Os01g02710.1	240	288	229	1206	1280	1159	0.157547	6.32e-29	down	hypothetical protein OsI_00143 [Oryza sativa Indica Group]
BGIOSGA023802	LOC_Os01g02760.1	40	66	25	1	0	0	94.7691	8.34e-07	up	hypothetical protein OsI_27128 [Oryza sativa Indica Group]
BGIOSGA023803	LOC_Os01g02830.1	360	337	346	10	3	16	27.8072	1.05e-33	up	hypothetical protein OsI_27127 [Oryza sativa Indica Group]
BGIOSGA002504	LOC_Os01g02930.1	199	14	112	4	17	5	9.02948	0.000169566	up	hypothetical protein OsI_00155 [Oryza sativa Indica Group]
BGIOSGA002503	LOC_Os01g02940.6	226	89	140	18	10	10	9.16267	5.26e-11	up	PREDICTED: uncharacterized protein LOC4326083 isoform X2 [Oryza sativa Japonica Group]
BGIOSGA002499	LOC_Os01g03020.1	896	596	644	2337	1937	2333	0.247734	3.8e-17	down	hypothetical protein OsJ_00171 [Oryza sativa Japonica Group]
BGIOSGA002496	LOC_Os01g03060.2	5	2	3	85	67	55	0.0364653	2.46e-15	down	hypothetical protein OsI_00176 [Oryza sativa Indica Group]
BGIOSGA002662	LOC_Os01g03080.1	15	14	16	0	0	0	61.7438	3.21e-05	up	PREDICTED: uncharacterized protein LOC9268597 [Oryza sativa Japonica Group]
BGIOSGA002489	LOC_Os01g03144.1	872	844	895	1852	1650	1412	0.401074	5.27e-10	down	PREDICTED: ABC transporter G family member 7 [Oryza sativa Japonica Group]
BGIOSGA002484	LOC_Os01g03310.1	1712	3954	6257	76	193	379	13.7126	3.42e-13	up	PREDICTED: Bowman-Birk type bran trypsin inhibitor [Oryza sativa Japonica Group]
BGIOSGA002483	LOC_Os01g03320.1	231	547	310	1	0	2	280.994	2.41e-18	up	PREDICTED: Bowman-Birk type bran trypsin inhibitor [Oryza sativa Japonica Group]
BGIOSGA002481	LOC_Os01g03340.1	8	25	17	0	1	2	12.7409	0.00157134	up	PREDICTED: Bowman-Birk type bran trypsin inhibitor [Oryza sativa Japonica Group]
BGIOSGA002477	LOC_Os01g03390.1	99	78	369	8	10	18	10.9861	5.36e-09	up	putative Bowman Birk trypsin inhibitor [Oryza sativa Indica Group]
BGIOSGA002693	LOC_Os01g03680.1	14	143	54	0	0	0	295.317	9.81e-09	up	PREDICTED: Bowman-Birk type bran trypsin inhibitor [Oryza sativa Japonica Group]
BGIOSGA002463	LOC_Os01g03870.1	37	56	194	4	0	3	30.1283	5.26e-09	up	hypothetical protein OsI_00243 [Oryza sativa Indica Group]
BGIOSGA002461	LOC_Os01g03914.1	200	318	441	67	25	86	4.13284	4.9e-07	up	PREDICTED: metal tolerance protein 7 isoform X1 [Oryza sativa Japonica Group]
BGIOSGA002459	LOC_Os01g03940.1	179	84	250	63	56	46	2.29161	0.00273839	up	PREDICTED: CASP-like protein 4A2 [Oryza sativa Japonica Group]
BGIOSGA002458	LOC_Os01g03980.1	134	180	703	16	23	47	8.57689	8.06e-08	up	hypothetical protein OsI_00250 [Oryza sativa Indica Group]
BGIOSGA002456	LOC_Os01g04040.1	15	29	46	3	1	1	13.4035	3.34e-05	up	PREDICTED: Bowman-Birk type wound-induced proteinase inhibitor WIP1 [Oryza sativa Japonica Group]
BGIOSGA002455	LOC_Os01g04050.1	513	822	435	10	15	19	31.0858	6.22e-33	up	PREDICTED: Bowman-Birk type wound-induced proteinase inhibitor WIP1 [Oryza sativa Japonica Group]
BGIOSGA002451	LOC_Os01g04120.1	34	30	60	10	11	11	2.87702	0.00253773	up	hypothetical protein OsI_00265 [Oryza sativa Indica Group]
BGIOSGA002449	LOC_Os01g04170.1	13	3	8	0	0	0	32.9764	0.00313347	up	PREDICTED: uncharacterized protein LOC4325803 [Oryza sativa Japonica Group]
BGIOSGA002715	LOC_Os01g04210.1	38	31	104	5	3	8	7.99506	4.82e-06	up	hypothetical protein OsI_00272 [Oryza sativa Indica Group]
BGIOSGA002719	LOC_Os01g04260.1	129	120	193	51	49	64	2.02426	0.000397212	up	PREDICTED: delta(7)-sterol-C5(6)-desaturase [Oryza sativa Japonica Group]
BGIOSGA002720	LOC_Os01g04280.1	30	39	46	172	161	300	0.138694	3.47e-18	down	hypothetical protein OsI_00278 [Oryza sativa Indica Group]
BGIOSGA002446	LOC_Os01g04330.1	598	910	1147	161	180	453	2.55786	0.00043279	up	PREDICTED: probable calcium-binding protein CML16 [Oryza sativa Japonica Group]
BGIOSGA005320	LOC_Os01g04510.1	8	9	16	173	191	209	0.0431231	2.37e-34	down	hypothetical protein OsI_09540 [Oryza sativa Indica Group]
BGIOSGA002734	LOC_Os01g04590.1	617	555	915	99	85	117	5.21149	2.6e-24	up	hypothetical protein OsI_00308 [Oryza sativa Indica Group]
BGIOSGA002735	LOC_Os01g04620.2	28	20	36	0	4	1	12.2849	6.97e-05	up	hypothetical protein OsI_00310 [Oryza sativa Indica Group]
BGIOSGA002432	LOC_Os01g04630.1	452	529	1376	92	53	101	7.10215	6.84e-13	up	hypothetical protein OsI_00311 [Oryza sativa Indica Group]
BGIOSGA002736	LOC_Os01g04640.1	32	32	72	10	13	15	2.64062	0.00656306	up	hypothetical protein OsI_00312 [Oryza sativa Indica Group]
BGIOSGA002744	LOC_Os01g04710.1	61	17	24	4	1	2	11.3545	6.57e-05	up	hypothetical protein OsI_00323 [Oryza sativa Indica Group]
BGIOSGA002748	LOC_Os01g04800.1	44	98	178	0	0	3	79.5121	3.41e-10	up	hypothetical protein OsI_00328 [Oryza sativa Indica Group]
BGIOSGA002422	LOC_Os01g04900.1	1192	972	1011	2101	1833	1875	0.415921	7.53e-10	down	RecName: Full=Probable zinc metalloprotease EGY2, chloroplastic; AltName: Full=Protein ETHYLENE-DEPENDENT GRAVITROPISM-DEFICIENT AND YELLOW-GREEN 2; Flags: Precursor
BGIOSGA002756	LOC_Os01g04920.1	1226	1862	1508	3871	3262	3368	0.333174	1.27e-11	down	hypothetical protein OsI_00342 [Oryza sativa Indica Group]
BGIOSGA002393	LOC_Os01g05540.1	2	0	1	5	9	9	0.0978727	0.00704477	down	hypothetical protein OsI_00398 [Oryza sativa Indica Group]
BGIOSGA002388	LOC_Os01g05660.1	424	702	478	2037	1762	1876	0.216297	9.83e-17	down	PREDICTED: uncharacterized protein LOC4324515 isoform X1 [Oryza sativa Japonica Group]
BGIOSGA002387	LOC_Os01g05670.1	1372	1948	1638	680	505	538	2.19495	1.4e-06	up	PREDICTED: very-long-chain enoyl-CoA reductase [Oryza sativa Japonica Group]
BGIOSGA002386	LOC_Os01g05730.1	3	12	13	1	0	0	19.4409	0.00731472	up	hypothetical protein OsI_00415 [Oryza sativa Indica Group]
BGIOSGA002795	LOC_Os01g05800.1	4700	3444	2209	7352	7415	5810	0.386161	5.76e-05	down	hypothetical protein OsI_00422 [Oryza sativa Indica Group]
BGIOSGA002801	LOC_Os01g05860.1	2	1	1	9	7	7	0.132437	0.0081905	down	hypothetical protein OsI_00429 [Oryza sativa Indica Group]
BGIOSGA002381	LOC_Os01g05900.1	16	26	42	0	0	0	112.829	5.37e-07	up	RecName: Full=Histone H2B.10
BGIOSGA002380	LOC_Os01g05950.1	8	6	3	572	585	880	0.00639847	6.7e-62	down	PREDICTED: histone H2B.8 [Oryza sativa Japonica Group]
BGIOSGA002807	LOC_Os01g05960.1	1	2	2	318	359	311	0.0037898	1.5e-30	down	hypothetical protein OsI_00439 [Oryza sativa Indica Group]
BGIOSGA002377	LOC_Os01g05990.1	1068	1270	1085	275	251	391	2.87208	7.45e-11	up	PREDICTED: histone H2B.8 [Oryza sativa Japonica Group]
BGIOSGA002369	LOC_Os01g06210.1	5	1	0	79	56	43	0.0257834	7.59e-12	down	hypothetical protein OsI_00459 [Oryza sativa Indica Group]
BGIOSGA002368	LOC_Os01g06220.1	0	1	0	106	90	94	0.00280953	4.41e-12	down	hypothetical protein OsI_00460 [Oryza sativa Indica Group]
BGIOSGA002817	LOC_Os01g06230.1	25	14	30	4	4	8	3.25933	0.0118065	up	hypothetical protein OsI_00461 [Oryza sativa Indica Group]
BGIOSGA002820	LOC_Os01g06310.1	4797	10244	28973	9	4	41	617.649	2.05e-17	up	hypothetical protein OsI_00467 [Oryza sativa Indica Group]
BGIOSGA002829	LOC_Os01g06470.1	291	377	344	722	486	647	0.417778	1.13e-08	down	hypothetical protein OsI_00484 [Oryza sativa Indica Group]
BGIOSGA002354	LOC_Os01g06500.1	666	556	1507	73	34	87	10.5467	4.38e-18	up	hypothetical protein OsI_00488 [Oryza sativa Indica Group]
BGIOSGA002351	LOC_Os01g06550.1	127	117	219	40	9	21	5.02235	5.06e-07	up	hypothetical protein OsI_00492 [Oryza sativa Indica Group]
BGIOSGA002837	LOC_Os01g06836.1	35	34	101	127	89	418	0.203409	4.09e-05	down	hypothetical protein OsI_00505 [Oryza sativa Indica Group]
BGIOSGA002342	LOC_Os01g06876.1	3	7	12	12	19	104	0.125675	0.000308807	down	hypothetical protein OsI_00508 [Oryza sativa Indica Group]
BGIOSGA002312	LOC_Os01g07360.3	85	114	87	29	18	35	2.69841	0.000130198	up	hypothetical protein OsI_00555 [Oryza sativa Indica Group]
BGIOSGA002855	LOC_Os01g07390.1	156	219	391	71	44	71	3.07992	3.72e-06	up	hypothetical protein OsI_00559 [Oryza sativa Indica Group]
BGIOSGA002861	LOC_Os01g07560.1	29	15	10	5	0	2	6.14205	0.00881079	up	hypothetical protein OsI_00573 [Oryza sativa Indica Group]
BGIOSGA002862	LOC_Os01g07590.1	4436	5866	7823	1118	551	1366	4.58179	3.93e-13	up	hypothetical protein OsI_00575 [Oryza sativa Indica Group]
BGIOSGA002300	LOC_Os01g07620.1	44	27	24	0	1	0	67.9134	4.87e-06	up	PREDICTED: uncharacterized protein LOC4327639 [Oryza sativa Japonica Group]
BGIOSGA002299	LOC_Os01g07630.1	318	176	360	87	93	92	2.34288	6.51e-05	up	PREDICTED: protein NSP-INTERACTING KINASE 3 [Oryza sativa Japonica Group]
BGIOSGA002867	LOC_Os01g07780.1	730	751	920	276	257	254	2.29622	1.55e-10	up	hypothetical protein OsI_00591 [Oryza sativa Indica Group]
BGIOSGA002290	LOC_Os01g07800.1	710	622	642	2406	2204	1994	0.226392	4.29e-24	down	hypothetical protein OsI_00593 [Oryza sativa Indica Group]
BGIOSGA002284	LOC_Os01g07910.1	233	259	410	121	91	112	2.08653	4.17e-05	up	hypothetical protein OsI_00602 [Oryza sativa Indica Group]
BGIOSGA002875	LOC_Os01g08090.1	15	29	12	41	27	70	0.320351	0.00227121	down	hypothetical protein OsI_00615 [Oryza sativa Indica Group]
BGIOSGA002878	LOC_Os01g08140.1	19	4	4	18	71	49	0.147384	0.000294434	down	PREDICTED: coleoptile phototropism protein 1-like [Oryza sativa Japonica Group]
BGIOSGA002881	LOC_Os01g08190.1	21	12	54	0	1	0	58.7608	2.63e-05	up	hypothetical protein OsI_00622 [Oryza sativa Indica Group]
BGIOSGA002270	LOC_Os01g08220.1	46	7	10	1	1	1	16.3559	0.00099752	up	PREDICTED: gibberellin 3-beta-dioxygenase 2-3 [Oryza sativa Japonica Group]
BGIOSGA002265	LOC_Os01g08270.2	1123	962	741	1992	1654	1801	0.399343	2.27e-07	down	PREDICTED: aspartate aminotransferase [Oryza sativa Japonica Group]
BGIOSGA002259	LOC_Os01g08440.1	390	280	155	4859	7003	5204	0.0369622	6.7e-35	down	hypothetical protein OsI_00644 [Oryza sativa Indica Group]
BGIOSGA002257	LOC_Os01g08460.1	2027	2081	1649	8152	8232	7224	0.185549	3.51e-24	down	hypothetical protein OsI_00646 [Oryza sativa Indica Group]
BGIOSGA002244	LOC_Os01g08780.1	72	95	156	20	17	29	3.67004	2.46e-06	up	PREDICTED: type IV inositol polyphosphate 5-phosphatase 3 [Oryza sativa Japonica Group]
BGIOSGA002237	LOC_Os01g09100.1	7	11	19	0	0	3	9.40556	0.0112449	up	hypothetical protein OsI_00691 [Oryza sativa Indica Group]
BGIOSGA002918	LOC_Os01g09220.1	80	187	106	346	567	2283	0.0928886	3.99e-05	down	Os01g0186900 [Oryza sativa Japonica Group]
BGIOSGA002919	LOC_Os01g09230.1	43	38	76	7	3	9	6.23287	2.83e-06	up	hypothetical protein OsI_00699 [Oryza sativa Indica Group]
BGIOSGA002232	LOC_Os01g09280.1	396	445	808	163	177	198	2.26893	2.35e-05	up	PREDICTED: transcription factor MYB1R1 [Oryza sativa Japonica Group]
BGIOSGA002231	LOC_Os01g09290.1	0	1	1	16	10	24	0.0307226	4.56e-05	down	hypothetical protein OsI_00709 [Oryza sativa Indica Group]
BGIOSGA002924	LOC_Os01g09300.2	5324	4558	5071	7934	7500	7322	0.497307	5.68e-08	down	hypothetical protein OsI_00710 [Oryza sativa Indica Group]
BGIOSGA002926	LOC_Os01g09430.1	1178	1475	2086	348	285	1041	2.18675	0.00707102	up	PREDICTED: clavaminate synthase-like protein At3g21360 [Oryza sativa Japonica Group]
BGIOSGA002221	LOC_Os01g09540.1	723	660	1279	52	95	227	5.37802	6.67e-08	up	hypothetical protein OsI_00725 [Oryza sativa Indica Group]
BGIOSGA002219	LOC_Os01g09580.1	8	2	14	0	0	0	31.7564	0.00447611	up	hypothetical protein OsI_00731 [Oryza sativa Indica Group]
BGIOSGA002212	LOC_Os01g09700.1	6	5	29	0	0	0	51.7596	0.000457371	up	hypothetical protein OsI_00740 [Oryza sativa Indica Group]
BGIOSGA002938	LOC_Os01g09830.1	214	165	976	38	45	114	4.99932	9.61e-05	up	PREDICTED: monothiol glutaredoxin-S2 [Oryza sativa Japonica Group]
BGIOSGA002205	LOC_Os01g09860.1	65	48	71	13	9	17	3.59262	2.18e-05	up	hypothetical protein OsJ_00730 [Oryza sativa Japonica Group]
BGIOSGA002185	LOC_Os01g10340.2	41	44	68	18	12	17	2.45203	0.00269334	up	hypothetical protein OsI_00786 [Oryza sativa Indica Group]
BGIOSGA002956	LOC_Os01g10440.1	76	83	111	142	174	268	0.349629	6.48e-07	down	hypothetical protein OsI_00792 [Oryza sativa Indica Group]
BGIOSGA002182	LOC_Os01g10450.2	4105	3891	3227	6907	6486	7232	0.416868	5.86e-09	down	hypothetical protein OsI_00793 [Oryza sativa Indica Group]
BGIOSGA002177	LOC_Os01g10520.1	356	219	595	108	52	135	2.99901	4.46e-05	up	hypothetical protein OsI_00798 [Oryza sativa Indica Group]
BGIOSGA002167	LOC_Os01g10690.1	144	213	145	303	265	235	0.476686	0.000283703	down	PREDICTED: protein IWS1 homolog A [Oryza sativa Japonica Group]
BGIOSGA002165	LOC_Os01g10780.1	21	28	16	446	334	422	0.0415371	1.67e-50	down	hypothetical protein [Oryza sativa Japonica Group]
BGIOSGA002964	LOC_Os01g10790.1	262	209	306	1128	768	916	0.209176	3.7e-26	down	PREDICTED: WD repeat-containing protein 53 isoform X2 [Oryza sativa Japonica Group]
BGIOSGA002966	LOC_Os01g10810.1	847	448	490	896	919	981	0.488385	0.000736284	down	PREDICTED: uncharacterized protein LOC4327085 isoform X1 [Oryza sativa Japonica Group]
BGIOSGA002155	LOC_Os01g10950.1	977	838	912	284	320	343	2.18246	9.8e-08	up	hypothetical protein [Oryza sativa Japonica Group]
BGIOSGA002154	LOC_Os01g10960.1	26	9	23	3	0	0	14.7219	0.00103459	up	PREDICTED: uncharacterized protein LOC4325525 [Oryza sativa Japonica Group]
BGIOSGA002149	LOC_Os01g11150.1	290	377	808	22	13	159	5.90686	0.0123924	up	hypothetical protein OsI_00854 [Oryza sativa Indica Group]
BGIOSGA002986	LOC_Os01g11414.1	364	355	752	115	80	113	3.5565	2.18e-09	up	PREDICTED: uncharacterized protein LOC4325568 [Oryza sativa Japonica Group]
BGIOSGA002133	LOC_Os01g11460.1	20	7	96	0	0	8	11.4255	0.00394325	up	hypothetical protein OsI_00875 [Oryza sativa Indica Group]
BGIOSGA002991	LOC_Os01g11590.1	546	374	494	676	653	893	0.484683	4.56e-06	down	hypothetical protein OsI_00885 [Oryza sativa Indica Group]
BGIOSGA002992	LOC_Os01g11600.1	272	449	539	74	53	140	3.6168	3.4e-07	up	PREDICTED: uncharacterized protein LOC4325256 [Oryza sativa Japonica Group]
BGIOSGA002123	LOC_Os01g11810.1	286	129	233	27	30	59	4.27694	3.13e-07	up	PREDICTED: protein trichome birefringence-like 41 isoform X2 [Oryza sativa Japonica Group]
BGIOSGA003017	LOC_Os01g11980.1	75	66	92	32	31	21	2.07327	0.00432726	up	PREDICTED: vesicle transport protein SFT2B isoform X2 [Oryza sativa Japonica Group]
BGIOSGA003019	LOC_Os01g12000.1	54	47	121	24	10	6	4.08912	0.000434495	up	hypothetical protein OsI_00922 [Oryza sativa Indica Group]
BGIOSGA003022	LOC_Os01g12190.1	167	331	448	68	65	87	3.21284	1.76e-06	up	PREDICTED: uncharacterized protein LOC9272458 [Oryza sativa Japonica Group]
BGIOSGA003033	LOC_Os01g12464.1	40	43	71	13	17	11	2.77356	0.00173127	up	PREDICTED: uncharacterized protein LOC4326731 [Oryza sativa Japonica Group]
BGIOSGA003040	LOC_Os01g12650.1	58	41	96	10	10	5	5.73313	2.26e-06	up	hypothetical protein OsI_00974 [Oryza sativa Indica Group]
BGIOSGA002089	LOC_Os01g12660.1	12	6	18	0	0	0	48.2951	0.000268986	up	hypothetical protein OsI_00975 [Oryza sativa Indica Group]
BGIOSGA003059	LOC_Os01g12810.4	3019	2032	1232	4252	4704	3219	0.395223	0.000422052	down	hypothetical protein OsI_00999 [Oryza sativa Indica Group]
BGIOSGA002078	LOC_Os01g12900.1	25	18	39	6	4	3	4.69346	0.00104118	up	hypothetical protein OsI_01007 [Oryza sativa Indica Group]
BGIOSGA003070	LOC_Os01g13060.2	536	489	334	921	708	533	0.481844	0.001271	down	hypothetical protein OsI_01020 [Oryza sativa Indica Group]
BGIOSGA003085	LOC_Os01g13320.1	78	73	178	14	6	24	5.63877	1.07e-06	up	PREDICTED: pectinesterase [Oryza sativa Japonica Group]
BGIOSGA003091	LOC_Os01g13480.1	1738	1396	1573	2673	3094	2425	0.431461	3.46e-07	down	hypothetical protein OsI_01062 [Oryza sativa Indica Group]
BGIOSGA002051	LOC_Os01g13570.1	151	129	76	253	222	225	0.392917	7.57e-05	down	hypothetical protein OsI_01070 [Oryza sativa Indica Group]
BGIOSGA003099	LOC_Os01g13690.2	17664	6215	14068	1573	2020	3922	3.8618	2.12e-06	up	PREDICTED: D-amino-acid transaminase, chloroplastic isoform X1 [Oryza sativa Japonica Group]
BGIOSGA003109	LOC_Os01g13800.1	489	629	1129	216	135	257	2.77879	2.73e-06	up	hypothetical protein OsI_01100 [Oryza sativa Indica Group]
BGIOSGA002001	LOC_Os01g14530.1	10	3	26	0	0	0	50.9031	0.000518653	up	hypothetical protein OsI_01159 [Oryza sativa Indica Group]
BGIOSGA003143	LOC_Os01g14630.1	207	115	258	35	41	102	2.47902	0.00275741	up	hypothetical protein OsI_01173 [Oryza sativa Indica Group]
BGIOSGA003144	LOC_Os01g14640.1	53	53	184	17	16	31	3.32283	0.00132468	up	Os01g0248800 [Oryza sativa Japonica Group]
BGIOSGA001993	LOC_Os01g14660.1	61	7	7	2	0	2	15.1635	0.00163371	up	hypothetical protein OsI_01176 [Oryza sativa Indica Group]
BGIOSGA001992	LOC_Os01g14670.1	278	153	197	26	26	25	6.20081	4.22e-13	up	hypothetical protein OsI_01177 [Oryza sativa Indica Group]
BGIOSGA003154	LOC_Os01g14830.1	35	35	60	9	8	9	3.73761	0.000184501	up	hypothetical protein OsI_01192 [Oryza sativa Indica Group]
BGIOSGA001964	LOC_Os01g15320.1	66	60	85	29	16	10	2.88214	0.000851155	up	PREDICTED: rapid alkalinization factor [Oryza sativa Japonica Group]
BGIOSGA001963	LOC_Os01g15340.1	13	16	79	0	0	0	139.393	9.56e-07	up	PREDICTED: flowering-promoting factor 1-like protein 1 [Oryza sativa Japonica Group]
BGIOSGA003192	LOC_Os01g15610.1	297	240	519	83	113	112	2.52339	2.75e-05	up	hypothetical protein OsI_01265 [Oryza sativa Indica Group]
BGIOSGA001940	LOC_Os01g16030.1	93	39	107	9	6	9	7.48133	6.03e-08	up	hypothetical protein OsI_01294 [Oryza sativa Indica Group]
BGIOSGA003212	LOC_Os01g16120.1	13	7	29	1	1	0	17.7549	0.00162381	up	PREDICTED: E3 ubiquitin-protein ligase EL5-like [Oryza sativa Japonica Group]
BGIOSGA003219	LOC_Os01g16200.1	7	2	1	9	10	21	0.196653	0.0103332	down	hypothetical protein OsI_01314 [Oryza sativa Indica Group]
BGIOSGA003224	LOC_Os01g16290.1	407	203	147	679	700	342	0.334772	0.000545796	down	hypothetical protein OsI_01322 [Oryza sativa Indica Group]
BGIOSGA003233	LOC_Os01g16450.1	145	51	412	0	1	3	109.98	1.88e-12	up	PREDICTED: peroxidase 24 [Oryza sativa Japonica Group]
BGIOSGA003235	LOC_Os01g16510.1	84	86	201	27	27	49	2.67826	0.000770479	up	unknown protein [Oryza sativa Japonica Group]
BGIOSGA003251	LOC_Os01g16950.1	124	109	235	22	56	62	2.45231	0.00367987	up	hypothetical protein OsI_01381 [Oryza sativa Indica Group]
BGIOSGA003253	LOC_Os01g17020.1	339	348	572	159	127	172	2.06284	1.58e-05	up	hypothetical protein OsI_01387 [Oryza sativa Indica Group]
BGIOSGA001894	LOC_Os01g17050.1	83	44	77	57	117	180	0.436039	0.00757622	down	hypothetical protein OsI_01391 [Oryza sativa Indica Group]
BGIOSGA003257	LOC_Os01g17150.1	3498	2297	2514	3444	4451	5316	0.479502	0.000117613	down	PREDICTED: 50S ribosomal protein 5, chloroplastic [Oryza sativa Japonica Group]
BGIOSGA001892	LOC_Os01g17214.1	44	49	195	25	13	30	3.10416	0.00499724	up	PREDICTED: protein ZINC INDUCED FACILITATOR-LIKE 1 isoform X2 [Oryza sativa Japonica Group]
BGIOSGA001883	LOC_Os01g17470.1	77	29	80	3	2	3	17.484	1.01e-08	up	PREDICTED: blue copper protein [Oryza sativa Japonica Group]
BGIOSGA001879	LOC_Os01g18050.1	411	204	272	32	33	37	6.6326	3.32e-14	up	unnamed protein product [Coffea canephora]
BGIOSGA001877	LOC_Os01g18100.1	264	222	253	450	384	411	0.450485	1.66e-08	down	hypothetical protein OsI_01431 [Oryza sativa Indica Group]
BGIOSGA001872	LOC_Os01g18240.1	71	61	95	22	16	4	3.99958	0.000226552	up	hypothetical protein OsI_01446 [Oryza sativa Indica Group]
BGIOSGA003312	LOC_Os01g18840.1	941	556	642	1205	1209	1303	0.438729	8.61e-06	down	hypothetical protein OsI_01491 [Oryza sativa Indica Group]
BGIOSGA001851	LOC_Os01g18860.1	612	892	1380	312	178	308	2.72522	1.54e-06	up	hypothetical protein OsI_01493 [Oryza sativa Indica Group]
BGIOSGA001845	LOC_Os01g19020.1	1666	135	95	2	2	5	170.121	8.46e-08	up	hypothetical protein OsI_01501 [Oryza sativa Indica Group]
BGIOSGA003318	LOC_Os01g19170.1	131	63	64	26	8	37	2.8873	0.00518707	up	hypothetical protein OsI_01510 [Oryza sativa Indica Group]
BGIOSGA001815	LOC_Os01g19610.1	1304	965	2212	315	178	311	4.18854	7.9e-12	up	PREDICTED: UPF0481 protein At3g47200 [Oryza sativa Japonica Group]
BGIOSGA001810	LOC_Os01g19800.1	62	35	129	7	4	15	6.50334	9.57e-06	up	PREDICTED: uncharacterized protein LOC4323902 [Oryza sativa Japonica Group]
BGIOSGA003357	LOC_Os01g20910.1	52	27	36	70	58	108	0.375754	0.000333828	down	hypothetical protein OsI_01588 [Oryza sativa Indica Group]
BGIOSGA003377	LOC_Os01g21590.1	0	0	0	5	3	7	0.0284385	0.00319719	down	hypothetical protein [Oryza sativa Japonica Group]
BGIOSGA001785	LOC_Os01g21790.1	3791	2745	2667	5410	4701	3956	0.497913	0.000153164	down	hypothetical protein OsI_01632 [Oryza sativa Indica Group]
BGIOSGA001779	LOC_Os01g21880.1	2	8	9	20	20	18	0.244133	0.00248175	down	hypothetical protein OsI_01640 [Oryza sativa Indica Group]
BGIOSGA003388	LOC_Os01g21960.1	80	32	79	4	5	3	11.8636	2.71e-08	up	hypothetical protein OsI_01645 [Oryza sativa Indica Group]
BGIOSGA003395	LOC_Os01g22230.1	34	27	158	14	6	15	4.55395	0.00145177	up	hypothetical protein OsI_01672 [Oryza sativa Indica Group]
BGIOSGA003406	LOC_Os01g22510.1	1699	1545	1066	2587	2303	2344	0.458646	3.66e-05	down	hypothetical protein OsI_01693 [Oryza sativa Indica Group]
BGIOSGA003411	LOC_Os01g22660.3	27	21	52	3	4	5	6.16869	0.00011675	up	hypothetical protein OsI_01706 [Oryza sativa Indica Group]
BGIOSGA003415	LOC_Os01g22780.2	76	74	210	11	12	23	5.77578	5.46e-07	up	hypothetical protein OsI_01712 [Oryza sativa Indica Group]
BGIOSGA001740	LOC_Os01g22980.1	2088	1337	1408	2710	2945	2583	0.445148	1.81e-05	down	hypothetical protein OsI_01719 [Oryza sativa Indica Group]
BGIOSGA001713	LOC_Os01g23990.1	61	85	78	88	116	173	0.452894	0.000725263	down	hypothetical protein OsI_01784 [Oryza sativa Indica Group]
BGIOSGA001706	LOC_Os01g24440.1	298	255	304	499	452	472	0.455667	5.37e-09	down	PREDICTED: translation initiation factor IF-2 [Oryza sativa Japonica Group]
BGIOSGA001681	LOC_Os01g25386.1	3980	3674	3717	5747	5917	5840	0.492267	8.35e-08	down	hypothetical protein OsI_01862 [Oryza sativa Indica Group]
BGIOSGA001674	LOC_Os01g25540.1	537	383	883	126	155	375	2.07659	0.00992642	up	hypothetical protein OsJ_01733 [Oryza sativa Japonica Group]
BGIOSGA001671	LOC_Os01g25600.1	1431	753	649	1780	1885	1653	0.408306	0.000230192	down	PREDICTED: protein LOW PSII ACCUMULATION 1, chloroplastic [Oryza sativa Japonica Group]
BGIOSGA001659	LOC_Os01g26039.1	8	27	14	123	39	36	0.191784	0.000148696	down	hypothetical protein OsI_01903 [Oryza sativa Indica Group]
BGIOSGA003523	LOC_Os01g26876.1	28	5	28	0	1	4	9.24634	0.00382725	up	putative flavin-containing monooxygenase FMO-1 [Oryza sativa Japonica Group]
BGIOSGA003529	LOC_Os01g27140.1	165	120	525	11	27	91	4.65535	0.000797521	up	PREDICTED: glutaredoxin-C1 [Oryza sativa Japonica Group]
BGIOSGA001631	LOC_Os01g27210.1	32	28	36	42	70	54	0.43046	0.00237486	down	hypothetical protein OsI_01955 [Oryza sativa Indica Group]
BGIOSGA001599	LOC_Os01g28500.1	160	100	6	1	0	1	107.973	6.45e-07	up	PREDICTED: pathogenesis-related protein PRB1-2 [Oryza sativa Japonica Group]
BGIOSGA001601	LOC_Os01g28540.1	178	223	152	353	424	267	0.399531	5.66e-05	down	hypothetical protein OsI_02020 [Oryza sativa Indica Group]
BGIOSGA001564	LOC_Os01g31980.1	188	208	141	946	301	610	0.227644	2.62e-08	down	hypothetical protein OsI_02101 [Oryza sativa Indica Group]
BGIOSGA003613	LOC_Os01g32364.1	135	118	469	39	41	49	4.03955	2.74e-05	up	hypothetical protein OsI_02124 [Oryza sativa Indica Group]
BGIOSGA001545	LOC_Os01g32780.1	173	292	408	100	51	116	2.48489	0.000271614	up	PREDICTED: universal stress protein A-like protein [Oryza sativa Japonica Group]
BGIOSGA001504	LOC_Os01g34350.1	46	68	106	23	22	29	2.21975	0.0048803	up	hypothetical protein OsI_02249 [Oryza sativa Indica Group]
BGIOSGA003684	LOC_Os01g34560.1	55	178	107	29	47	33	2.34335	0.013224	up	hypothetical protein OsI_02262 [Oryza sativa Indica Group]
BGIOSGA003687	LOC_Os01g34610.1	12	16	25	3	3	1	5.59331	0.00403293	up	hypothetical protein OsI_02266 [Oryza sativa Indica Group]
BGIOSGA001494	LOC_Os01g34790.1	110	59	123	19	20	31	3.14579	5.14e-05	up	PREDICTED: uncharacterized protein LOC4327803 [Oryza sativa Japonica Group]
BGIOSGA001480	LOC_Os01g35050.4	808	775	1633	198	131	159	4.89662	7.29e-15	up	PREDICTED: calcium permeable stress-gated cation channel 1 [Oryza sativa Japonica Group]
BGIOSGA003705	LOC_Os01g36070.1	67	123	170	10	12	4	10.1495	1.95e-10	up	PREDICTED: bidirectional sugar transporter SWEET2a [Oryza sativa Japonica Group]
BGIOSGA001448	LOC_Os01g36720.1	510	487	250	677	610	690	0.490324	0.00213176	down	hypothetical protein OsI_02359 [Oryza sativa Indica Group]
BGIOSGA001437	LOC_Os01g37050.1	293	371	198	440	282	645	0.498301	0.00493261	down	hypothetical protein OsI_02382 [Oryza sativa Indica Group]
BGIOSGA003748	LOC_Os01g37130.2	2979	2508	2340	4745	5387	4669	0.400578	3.67e-08	down	hypothetical protein OsI_02395 [Oryza sativa Indica Group]
BGIOSGA001422	LOC_Os01g37690.1	4650	4383	3232	11407	8653	10166	0.313348	1.68e-11	down	hypothetical protein OsI_02412 [Oryza sativa Indica Group]
BGIOSGA003765	LOC_Os01g37870.2	474	440	328	893	780	587	0.419037	2.59e-05	down	hypothetical protein OsI_02428 [Oryza sativa Indica Group]
BGIOSGA001370	LOC_Os01g39060.1	65	129	61	174	120	111	0.48608	0.00997144	down	hypothetical protein OsI_02507 [Oryza sativa Indica Group]
BGIOSGA001364	LOC_Os01g39290.1	395	334	521	121	125	210	2.07566	9.86e-05	up	hypothetical protein OsI_02525 [Oryza sativa Indica Group]
BGIOSGA003814	LOC_Os01g39330.1	259	290	379	387	419	752	0.452865	5.2e-05	down	PREDICTED: putative transcription factor bHLH041 [Oryza sativa Japonica Group]
BGIOSGA001359	LOC_Os01g39600.1	43	43	83	14	15	15	2.84792	0.000862016	up	PREDICTED: probable leucine-rich repeat receptor-like protein kinase At5g63930 [Oryza sativa Japonica Group]
BGIOSGA001334	LOC_Os01g40200.1	198	219	403	79	54	90	2.75775	2.82e-06	up	hypothetical protein OsI_02589 [Oryza sativa Indica Group]
BGIOSGA003874	LOC_Os01g40710.1	1304	832	424	1469	1837	1529	0.408589	0.00170833	down	hypothetical protein OsI_02643 [Oryza sativa Indica Group]
BGIOSGA003879	LOC_Os01g40870.1	237	204	267	401	426	439	0.420797	1.12e-09	down	hypothetical protein OsI_02656 [Oryza sativa Indica Group]
BGIOSGA001300	LOC_Os01g40950.1	38	143	50	5	20	6	5.53949	0.000672791	up	hypothetical protein OsI_02654 [Oryza sativa Indica Group]
BGIOSGA003885	LOC_Os01g41010.2	370	364	553	150	129	131	2.34911	7.3e-08	up	PREDICTED: uncharacterized protein LOC4326381 isoform X1 [Oryza sativa Japonica Group]
BGIOSGA003921	LOC_Os01g41650.1	109	118	66	206	146	104	0.494055	0.00989782	down	hypothetical protein OsI_02714 [Oryza sativa Indica Group]
BGIOSGA003922	LOC_Os01g41710.2	73175	4519	15853	384	1024	1072	28.9794	1.05e-05	up	PREDICTED: chlorophyll a-b binding protein 2, chloroplastic [Oryza sativa Japonica Group]
BGIOSGA003931	LOC_Os01g41900.2	703	430	226	952	895	766	0.403227	0.00144453	down	hypothetical protein OsI_02748 [Oryza sativa Indica Group]
BGIOSGA001257	LOC_Os01g41990.1	58	62	74	64	128	152	0.423416	0.00116604	down	hypothetical protein OsI_02758 [Oryza sativa Indica Group]
BGIOSGA003951	LOC_Os01g42110.1	92	87	47	3	1	0	43.8629	6.16e-10	up	RecName: Full=Bidirectional sugar transporter SWEET6a; Short=OsSWEET6a
BGIOSGA001229	LOC_Os01g42410.1	26	53	24	67	54	64	0.430549	0.00535136	down	hypothetical protein OsI_02816 [Oryza sativa Indica Group]
BGIOSGA001223	LOC_Os01g42510.1	28	6	32	1	4	5	4.8782	0.0111459	up	hypothetical protein OsI_02825 [Oryza sativa Indica Group]
BGIOSGA003976	LOC_Os01g42610.1	0	1	0	28	18	6	0.0154813	2.97e-05	down	hypothetical protein OsI_02830 [Oryza sativa Indica Group]
BGIOSGA003980	LOC_Os01g42690.1	189	189	710	8	11	24	18.4735	3.15e-14	up	hypothetical protein OsI_02836 [Oryza sativa Indica Group]
BGIOSGA001216	LOC_Os01g42780.1	16	54	38	0	0	2	41.6479	1.27e-05	up	hypothetical protein OsI_02845 [Oryza sativa Indica Group]
BGIOSGA001215	LOC_Os01g42790.1	26	16	6	69	84	89	0.153637	1.41e-07	down	hypothetical protein OsI_02846 [Oryza sativa Indica Group]
BGIOSGA001208	LOC_Os01g42870.1	231	227	527	79	78	134	2.51621	0.000205487	up	hypothetical protein OsI_02860 [Oryza sativa Indica Group]
BGIOSGA003994	LOC_Os01g42960.1	31	26	44	5	2	3	7.61721	1.65e-05	up	hypothetical protein OsI_02866 [Oryza sativa Indica Group]
BGIOSGA004006	LOC_Os01g43160.1	187	165	467	53	53	63	3.54787	2.29e-06	up	hypothetical protein OsI_02888 [Oryza sativa Indica Group]
BGIOSGA001192	LOC_Os01g43230.4	1971	1896	2200	427	336	312	4.26394	1.37e-24	up	hypothetical protein OsI_02893 [Oryza sativa Indica Group]
BGIOSGA004012	LOC_Os01g43280.1	68	74	130	17	4	3	8.5026	1.92e-07	up	hypothetical protein OsI_02900 [Oryza sativa Indica Group]
BGIOSGA001188	LOC_Os01g43320.1	89	39	79	12	5	16	4.82302	1.82e-05	up	hypothetical protein OsI_02902 [Oryza sativa Indica Group]
BGIOSGA004018	LOC_Os01g43480.2	2091	2039	2062	3149	2676	3681	0.498547	7.97e-09	down	hypothetical protein OsI_02914 [Oryza sativa Indica Group]
BGIOSGA004024	LOC_Os01g43580.1	606	351	385	183	147	150	2.13976	0.000315608	up	PREDICTED: kinesin-13A [Oryza sativa Japonica Group]
BGIOSGA004032	LOC_Os01g43760.1	70	44	41	125	117	143	0.309057	4.07e-07	down	hypothetical protein OsI_02939 [Oryza sativa Indica Group]
BGIOSGA004045	LOC_Os01g44069.1	31	17	37	6	6	1	4.81096	0.00212079	up	PREDICTED: glycerol-3-phosphate acyltransferase 1 [Oryza sativa Japonica Group]
BGIOSGA004046	LOC_Os01g44090.1	53	37	139	1	2	5	21.0161	8.06e-09	up	hypothetical protein OsI_02956 [Oryza sativa Indica Group]
BGIOSGA004048	LOC_Os01g44110.1	83	39	81	5	7	12	6.3986	7.23e-07	up	PREDICTED: probable receptor-like protein kinase At2g42960 [Oryza sativa Japonica Group]
BGIOSGA004049	LOC_Os01g44120.1	0	1	1	5	8	10	0.0652846	0.00414371	down	PREDICTED: uncharacterized protein LOC4326675 [Oryza sativa Japonica Group]
BGIOSGA001162	LOC_Os01g44210.1	4966	5172	3971	12698	14183	12613	0.271762	2.29e-14	down	PREDICTED: 50S ribosomal protein L31 [Oryza sativa Japonica Group]
BGIOSGA004052	LOC_Os01g44220.1	571	454	487	1012	773	1102	0.402041	3.25e-10	down	PREDICTED: glucose-1-phosphate adenylyltransferase large subunit 1, chloroplastic/amyloplastic [Oryza sativa Japonica Group]
BGIOSGA004061	LOC_Os01g44390.1	1358	1437	1471	352	379	610	2.43565	1.12e-07	up	hypothetical protein OsI_02982 [Oryza sativa Indica Group]
BGIOSGA004064	LOC_Os01g44970.1	25	35	33	4	6	4	4.99952	0.000225217	up	PREDICTED: polygalacturonase At1g48100 isoform X1 [Oryza sativa Japonica Group]
BGIOSGA001121	LOC_Os01g45860.1	23	12	63	5	3	1	7.83929	0.000589918	up	PREDICTED: DELLA protein SLN1 [Oryza sativa Japonica Group]
BGIOSGA001116	LOC_Os01g46040.1	38	16	34	51	56	48	0.424679	0.0040039	down	hypothetical protein OsI_03067 [Oryza sativa Indica Group]
BGIOSGA004111	LOC_Os01g46120.1	104	119	244	45	25	27	3.57111	5.07e-06	up	PREDICTED: GDSL esterase/lipase At1g28600 [Oryza sativa Japonica Group]
BGIOSGA001108	LOC_Os01g46400.1	49	24	96	7	7	8	5.63161	4.29e-05	up	PREDICTED: protein trichome birefringence-like 19 [Oryza sativa Japonica Group]
BGIOSGA004131	LOC_Os01g46570.1	290	393	163	91	76	117	2.33934	0.00170653	up	PREDICTED: CTP synthase [Oryza sativa Japonica Group]
BGIOSGA001093	LOC_Os01g46800.1	375	386	346	464	654	973	0.405667	1.33e-05	down	hypothetical protein OsI_03124 [Oryza sativa Indica Group]
BGIOSGA004144	LOC_Os01g47050.1	70	70	118	25	34	32	2.10386	0.00355705	up	PREDICTED: F-box/kelch-repeat protein At3g61590 [Oryza sativa Japonica Group]
BGIOSGA004810	LOC_Os01g47070.1	225	413	239	609	442	684	0.392762	1.88e-05	down	PREDICTED: acidic endochitinase [Oryza sativa Japonica Group]
BGIOSGA001083	LOC_Os01g47130.1	27	42	144	11	11	19	3.7732	0.00226321	up	PREDICTED: uncharacterized protein LOC4327175 [Oryza sativa Japonica Group]
BGIOSGA004154	LOC_Os01g47400.1	135	31	54	12	6	6	7.08529	2.22e-05	up	hypothetical protein OsI_03157 [Oryza sativa Indica Group]
BGIOSGA001072	LOC_Os01g47470.1	199	185	179	76	37	40	2.82326	1.15e-05	up	PREDICTED: probable receptor-like protein kinase At2g42960 [Oryza sativa Japonica Group]
BGIOSGA004160	LOC_Os01g47490.3	687	749	1196	339	236	419	2.00213	7.44e-05	up	PREDICTED: uncharacterized protein LOC4326851 [Oryza sativa Japonica Group]
BGIOSGA004166	LOC_Os01g47570.1	54	31	162	4	7	11	8.12882	6.14e-06	up	hypothetical protein OsI_03179 [Oryza sativa Indica Group]
BGIOSGA004168	LOC_Os01g47630.1	6595	5819	4444	9069	9585	9417	0.459607	1.25e-05	down	hypothetical protein OsI_03186 [Oryza sativa Indica Group]
BGIOSGA004187	LOC_Os01g48390.1	355	249	393	96	88	70	2.93664	2.68e-08	up	hypothetical protein OsI_03238 [Oryza sativa Indica Group]
BGIOSGA004199	LOC_Os01g48640.1	103	152	133	222	196	240	0.449038	4.11e-06	down	hypothetical protein OsI_03260 [Oryza sativa Indica Group]
BGIOSGA001020	LOC_Os01g48850.1	61	96	136	40	23	22	2.57786	0.000991009	up	hypothetical protein OsI_03276 [Oryza sativa Indica Group]
BGIOSGA001014	LOC_Os01g48950.1	148	172	186	281	392	534	0.317598	5.89e-09	down	PREDICTED: uncharacterized protein LOC4324397 [Oryza sativa Japonica Group]
BGIOSGA004223	LOC_Os01g49200.1	9	8	13	0	0	1	20.895	0.00349887	up	PREDICTED: 65-kDa microtubule-associated protein 3 [Oryza sativa Japonica Group]
BGIOSGA004232	LOC_Os01g49310.1	1499	1074	880	2418	2283	1935	0.397772	6.2e-06	down	hypothetical protein OsI_03316 [Oryza sativa Indica Group]
BGIOSGA001006	LOC_Os01g49320.1	207	161	337	29	30	114	3.12092	0.000920099	up	PREDICTED: acidic endochitinase [Oryza sativa Japonica Group]
BGIOSGA001003	LOC_Os01g49360.1	34	31	65	6	11	7	3.96633	0.000429341	up	hypothetical protein OsI_03321 [Oryza sativa Indica Group]
BGIOSGA004270	LOC_Os01g50440.1	25	29	32	6	3	10	3.48148	0.00312404	up	PREDICTED: uncharacterized protein LOC4326921 [Oryza sativa Japonica Group]
BGIOSGA004272	LOC_Os01g50460.1	2228	2513	1221	4888	4286	3876	0.353424	7.34e-06	down	PREDICTED: bidirectional sugar transporter SWEET2b [Oryza sativa Japonica Group]
BGIOSGA000953	LOC_Os01g50622.4	119	149	113	403	539	392	0.214919	1.82e-13	down	RecName: Full=Bifunctional nuclease 1
BGIOSGA000932	LOC_Os01g51360.2	935	1028	1187	365	371	453	2.00377	4.1e-08	up	RecName: Full=Phospholipase A1-II 5
BGIOSGA004313	LOC_Os01g51410.1	49289	36742	24858	86253	78555	58598	0.38057	3.31e-05	down	hypothetical protein OsI_03474 [Oryza sativa Indica Group]
BGIOSGA000926	LOC_Os01g51530.1	1663	1126	1098	2876	2998	2561	0.350171	3.09e-08	down	hypothetical protein OsI_03487 [Oryza sativa Indica Group]
BGIOSGA004323	LOC_Os01g51570.1	363	85	135	24	41	64	3.50092	0.00139086	up	PREDICTED: glucan endo-1,3-beta-glucosidase GII [Oryza sativa Japonica Group]
BGIOSGA000913	LOC_Os01g51840.2	77	39	84	17	8	7	4.7029	2.06e-05	up	PREDICTED: protein IQ-DOMAIN 31 isoform X1 [Oryza sativa Japonica Group]
BGIOSGA000911	LOC_Os01g51920.2	888	987	1373	293	244	464	2.46771	3.19e-07	up	PREDICTED: probable choline kinase 2 [Oryza sativa Japonica Group]
BGIOSGA004338	LOC_Os01g51980.1	133	171	253	12	18	19	8.4637	3.85e-16	up	hypothetical protein OsI_03520 [Oryza sativa Indica Group]
BGIOSGA004341	LOC_Os01g52060.1	67	112	81	6	29	8	4.40375	0.000549981	up	unknown protein [Oryza sativa Japonica Group]
BGIOSGA004342	LOC_Os01g52070.1	13	9	2	107	75	53	0.0790247	4.95e-10	down	RecName: Full=Potassium channel KAT6
BGIOSGA004348	LOC_Os01g52160.1	119	41	41	13	18	5	4.20592	0.00171139	up	PREDICTED: uncharacterized protein LOC4324699 [Oryza sativa Japonica Group]
BGIOSGA004369	LOC_Os01g52460.1	446	548	872	207	179	273	2.12519	3.86e-05	up	PREDICTED: putative 4-hydroxy-4-methyl-2-oxoglutarate aldolase 2 [Oryza sativa Japonica Group]
BGIOSGA000896	LOC_Os01g52550.1	371	503	1518	95	66	110	6.4602	9.18e-10	up	hypothetical protein OsI_03576 [Oryza sativa Indica Group]
BGIOSGA000887	LOC_Os01g52740.1	35	52	74	5	3	28	3.4791	0.0110452	up	hypothetical protein OsI_03595 [Oryza sativa Indica Group]
BGIOSGA000883	LOC_Os01g52790.1	401	405	262	657	504	673	0.452005	4.03e-05	down	hypothetical protein OsI_03601 [Oryza sativa Indica Group]
BGIOSGA004393	LOC_Os01g53020.1	1975	1632	1215	2743	2440	2712	0.47076	4.49e-05	down	PREDICTED: protein CAJ1 [Oryza sativa Japonica Group]
BGIOSGA004395	LOC_Os01g53060.2	776	432	388	941	1251	877	0.394031	0.000187439	down	hypothetical protein OsI_03624 [Oryza sativa Indica Group]
BGIOSGA000872	LOC_Os01g53070.1	111	81	114	32	29	37	2.36657	0.000120298	up	hypothetical protein OsI_03625 [Oryza sativa Indica Group]
BGIOSGA000870	LOC_Os01g53090.1	621	555	1218	69	79	101	7.11237	1.3e-19	up	PREDICTED: pathogen-related protein [Oryza sativa Japonica Group]
BGIOSGA004396	LOC_Os01g53100.1	62	41	66	10	4	3	7.51669	4.62e-07	up	hypothetical protein OsI_03628 [Oryza sativa Indica Group]
BGIOSGA004400	LOC_Os01g53160.1	45	34	85	5	13	13	3.87763	0.000470766	up	hypothetical protein OsI_03634 [Oryza sativa Indica Group]
BGIOSGA004402	LOC_Os01g53220.1	16	27	44	2	2	10	4.7208	0.00370248	up	hypothetical protein OsI_03636 [Oryza sativa Indica Group]
BGIOSGA004403	LOC_Os01g53240.1	686	1891	1800	332	427	361	2.90491	3.5e-05	up	hypothetical protein OsI_03637 [Oryza sativa Indica Group]
BGIOSGA004408	LOC_Os01g53330.1	907	279	199	1128	1576	999	0.286654	0.000622159	down	hypothetical protein OsI_03643 [Oryza sativa Indica Group]
BGIOSGA004410	LOC_Os01g53370.1	245	259	131	424	405	189	0.475018	0.012322	down	hypothetical protein OsI_03646 [Oryza sativa Indica Group]
BGIOSGA004412	LOC_Os01g53390.1	1255	1324	1015	1946	2011	2253	0.443311	4.18e-07	down	hypothetical protein OsI_03648 [Oryza sativa Indica Group]
BGIOSGA000864	LOC_Os01g53430.1	39	57	41	87	99	112	0.350327	5.6e-06	down	hypothetical protein OsI_03651 [Oryza sativa Indica Group]
BGIOSGA003747	LOC_Os01g53460.1	50	59	96	28	19	29	2.02776	0.00893057	up	hypothetical protein OsI_02394 [Oryza sativa Indica Group]
BGIOSGA004431	LOC_Os01g53790.1	17	19	28	2	6	5	3.65275	0.00892199	up	PREDICTED: uncharacterized protein LOC4327205 [Oryza sativa Japonica Group]
BGIOSGA004437	LOC_Os01g53920.2	563	1067	975	1305	1544	3024	0.340214	8.99e-06	down	hypothetical protein OsI_03690 [Oryza sativa Indica Group]
BGIOSGA000837	LOC_Os01g54300.1	68	58	34	7	2	5	8.9666	7.84e-07	up	hypothetical protein OsI_03716 [Oryza sativa Indica Group]
BGIOSGA000831	LOC_Os01g54440.1	50	71	104	28	23	33	2.01129	0.00864399	up	PREDICTED: uncharacterized protein LOC9270858 [Oryza sativa Japonica Group]
BGIOSGA004462	LOC_Os01g54590.1	34	88	73	10	10	11	4.7609	1.77e-05	up	PREDICTED: ras-related protein RIC2-like [Oryza sativa Japonica Group]
BGIOSGA004463	LOC_Os01g54620.1	141	190	297	12	24	8	10.3408	4.47e-13	up	RecName: Full=Cellulose synthase A catalytic subunit 4 [UDP-forming]; AltName: Full=OsCesA4
BGIOSGA004479	LOC_Os01g55100.1	38	45	85	3	8	9	6.19918	5.69e-06	up	hypothetical protein OsI_03782 [Oryza sativa Indica Group]
BGIOSGA004480	LOC_Os01g55110.1	39	35	160	9	0	12	8.34771	0.000163569	up	PREDICTED: RING-H2 finger protein ATL39 [Oryza sativa Japonica Group]
BGIOSGA000802	LOC_Os01g55160.1	3	4	27	0	0	1	22.3456	0.00750631	up	PREDICTED: uncharacterized protein LOC4325140 [Oryza sativa Japonica Group]
BGIOSGA000799	LOC_Os01g55270.1	101	112	191	31	17	23	4.26729	1.86e-08	up	hypothetical protein OsI_03795 [Oryza sativa Indica Group]
BGIOSGA000783	LOC_Os01g55540.2	1799	2219	3126	948	492	813	2.40737	1.19e-06	up	PREDICTED: aspartate aminotransferase, cytoplasmic [Oryza sativa Japonica Group]
BGIOSGA000778	LOC_Os01g55610.1	14	23	119	2	0	2	28.2394	8.34e-06	up	PREDICTED: protein NRT1/ PTR FAMILY 1.2 [Oryza sativa Japonica Group]
BGIOSGA000773	LOC_Os01g55720.1	33	40	136	9	7	12	5.44596	7.38e-05	up	hypothetical protein OsI_03837 [Oryza sativa Indica Group]
BGIOSGA000767	LOC_Os01g55820.1	4	2	24	0	0	0	38.3145	0.00346071	up	hypothetical protein OsI_03847 [Oryza sativa Indica Group]
BGIOSGA000764	LOC_Os01g55880.1	723	586	530	1137	1238	1128	0.399034	1.08e-07	down	hypothetical protein OsI_03852 [Oryza sativa Indica Group]
BGIOSGA000758	LOC_Os01g56010.1	40	70	115	100	145	130	0.439586	0.00238297	down	hypothetical protein OsI_03861 [Oryza sativa Indica Group]
BGIOSGA004529	LOC_Os01g56420.1	38	57	38	73	80	131	0.36129	9.39e-05	down	PREDICTED: copper transporter 1 [Oryza sativa Japonica Group]
BGIOSGA000724	LOC_Os01g56810.1	74	156	169	23	7	41	4.36729	5.67e-05	up	PREDICTED: cytokinin dehydrogenase 5 isoform X1 [Oryza sativa Japonica Group]
BGIOSGA004554	LOC_Os01g56930.1	320	172	500	39	30	66	5.52022	8.3e-10	up	hypothetical protein OsI_03949 [Oryza sativa Indica Group]
BGIOSGA004557	LOC_Os01g57004.1	492	562	1002	76	35	34	10.5781	2.23e-20	up	.
BGIOSGA000715	LOC_Os01g57050.1	4	15	23	1	0	0	28.7724	0.00146555	up	hypothetical protein [Oryza sativa Japonica Group]
BGIOSGA000679	LOC_Os01g57720.1	2370	1769	1426	3675	3246	2961	0.431645	1.79e-05	down	hypothetical protein OsI_04020 [Oryza sativa Indica Group]
BGIOSGA004590	LOC_Os01g57840.1	43	51	129	10	13	31	3.06921	0.00381314	up	PREDICTED: nuclear transport factor 2 [Oryza sativa Japonica Group]
BGIOSGA004591	LOC_Os01g57854.1	120	191	425	28	18	46	5.96576	3.55e-08	up	hypothetical protein OsI_04029 [Oryza sativa Indica Group]
BGIOSGA004592	LOC_Os01g57880.1	32	42	80	0	0	0	206.094	3.31e-09	up	hypothetical protein OsI_04031 [Oryza sativa Indica Group]
BGIOSGA004598	LOC_Os01g58194.1	2471	3248	4459	731	790	1425	2.61434	1.85e-06	up	hypothetical protein OsI_04055 [Oryza sativa Indica Group]
BGIOSGA004600	LOC_Os01g58280.1	106	22	46	10	6	18	4.01173	0.00286129	up	hypothetical protein OsI_04058 [Oryza sativa Indica Group]
BGIOSGA004617	LOC_Os01g58550.1	52	16	110	4	2	2	16.2057	1.28e-06	up	hypothetical protein OsI_04083 [Oryza sativa Indica Group]
BGIOSGA004618	LOC_Os01g58580.1	727	782	1061	333	273	280	2.17755	2.95e-08	up	hypothetical protein OsI_04084 [Oryza sativa Indica Group]
BGIOSGA000642	LOC_Os01g58740.1	170	156	186	49	47	36	2.91834	1.29e-07	up	hypothetical protein OsI_04100 [Oryza sativa Indica Group]
BGIOSGA004633	LOC_Os01g58890.1	830	1159	2322	341	233	446	3.15791	1.44e-06	up	PREDICTED: cysteine proteinase inhibitor 1 [Oryza sativa Japonica Group]
BGIOSGA000633	LOC_Os01g59060.1	1366	809	838	1325	1581	1939	0.476643	0.00034808	down	PREDICTED: 50S ribosomal protein L34, chloroplastic [Oryza sativa Japonica Group]
BGIOSGA004643	LOC_Os01g59110.1	23	8	6	16	43	34	0.302297	0.012445	down	PREDICTED: UDP-glycosyltransferase 87A2 isoform X2 [Oryza sativa Japonica Group]
BGIOSGA004644	LOC_Os01g59150.2	133	73	220	13	12	6	10.047	5.16e-11	up	hypothetical protein OsI_04129 [Oryza sativa Indica Group]
BGIOSGA000624	LOC_Os01g59350.1	325	328	293	715	472	764	0.374645	8.18e-10	down	bZIP transcription factor [Oryza sativa Japonica Group]
BGIOSGA004661	LOC_Os01g59530.1	623	821	1899	118	133	188	5.59316	2.19e-11	up	RecName: Full=Calmodulin-like protein 1; AltName: Full=OsCaM61; Flags: Precursor
BGIOSGA000614	LOC_Os01g59740.1	267	334	644	84	69	86	3.86034	1.37e-09	up	hypothetical protein OsI_04178 [Oryza sativa Indica Group]
BGIOSGA004677	LOC_Os01g59780.1	28	24	69	7	5	17	3.12666	0.0094212	up	hypothetical protein OsI_04180 [Oryza sativa Indica Group]
BGIOSGA000595	LOC_Os01g60110.1	782	798	838	1135	1179	1578	0.47315	3.53e-08	down	PREDICTED: calcium uniporter protein 6, mitochondrial [Oryza sativa Japonica Group]
BGIOSGA004691	LOC_Os01g60190.2	712	781	835	358	211	208	2.27741	6.5e-06	up	hypothetical protein OsI_04213 [Oryza sativa Indica Group]
BGIOSGA000585	LOC_Os01g60530.1	27	35	16	0	0	0	109.552	8.73e-07	up	hypothetical protein OsI_04234 [Oryza sativa Indica Group]
BGIOSGA004711	LOC_Os01g60830.1	8088	7629	2963	20777	21613	18351	0.238633	1.95e-07	down	PREDICTED: uncharacterized protein LOC4327573 [Oryza sativa Japonica Group]
BGIOSGA000572	LOC_Os01g60850.1	29	10	43	4	3	8	4.09648	0.00689077	up	hypothetical protein OsI_04256 [Oryza sativa Indica Group]
BGIOSGA004717	LOC_Os01g60940.1	17	14	1	0	0	0	46.1314	0.00179437	up	PREDICTED: uncharacterized protein LOC4327580 [Oryza sativa Japonica Group]
BGIOSGA004722	LOC_Os01g61080.1	269	267	241	1424	1930	3171	0.0915823	2.55e-29	down	transcription factor WRKY24 [Oryza sativa Indica Group]
BGIOSGA000563	LOC_Os01g61120.1	3399	2309	1433	7549	6742	5474	0.278613	3.16e-07	down	PREDICTED: uncharacterized protein LOC4327520 [Oryza sativa Japonica Group]
BGIOSGA012204	LOC_Os01g61310.1	8	11	15	1	2	1	6.30458	0.0127932	up	PREDICTED: protein G1-like7 [Oryza sativa Japonica Group]
BGIOSGA000557	LOC_Os01g61370.1	19	16	9	4	1	0	6.83636	0.00965827	up	hypothetical protein OsI_04293 [Oryza sativa Indica Group]
BGIOSGA004733	LOC_Os01g61380.1	92	127	350	27	22	20	5.97732	1.04e-07	up	hypothetical protein OsI_04294 [Oryza sativa Indica Group]
BGIOSGA000552	LOC_Os01g61470.1	98	45	31	117	145	148	0.327742	0.000454865	down	hypothetical protein OsI_04302 [Oryza sativa Indica Group]
BGIOSGA004740	LOC_Os01g61590.1	300	294	304	107	97	121	2.10512	1.09e-06	up	hypothetical protein OsI_04311 [Oryza sativa Indica Group]
BGIOSGA000545	LOC_Os01g61700.1	69	74	61	207	200	227	0.245434	6.08e-15	down	hypothetical protein OsI_04320 [Oryza sativa Indica Group]
BGIOSGA004752	LOC_Os01g61880.1	2383	1401	1895	600	539	753	2.29462	2.34e-06	up	PREDICTED: putative respiratory burst oxidase homolog protein H [Oryza sativa Japonica Group]
BGIOSGA004755	LOC_Os01g61930.1	548	466	415	1020	846	639	0.43351	2.11e-05	down	hypothetical protein OsI_04342 [Oryza sativa Indica Group]
BGIOSGA004756	LOC_Os01g61940.1	16	17	37	0	0	0	93.5696	2.27e-06	up	hypothetical protein OsI_04343 [Oryza sativa Indica Group]
BGIOSGA000531	LOC_Os01g61990.1	124	94	194	182	156	302	0.486129	0.00125625	down	PREDICTED: ankyrin repeat-containing protein At3g12360 [Oryza sativa Japonica Group]
BGIOSGA004759	LOC_Os01g62010.1	27	21	18	52	50	52	0.326897	5.5e-05	down	hypothetical protein OsI_04349 [Oryza sativa Indica Group]
BGIOSGA004763	LOC_Os01g62060.2	590	903	1451	127	199	395	3.06485	8.34e-05	up	PREDICTED: uncharacterized protein LOC4327369 isoform X1 [Oryza sativa Japonica Group]
BGIOSGA004765	LOC_Os01g62120.1	35	32	19	79	61	41	0.363656	0.00145992	down	hypothetical protein [Oryza sativa Japonica Group]
BGIOSGA000521	LOC_Os01g62200.1	433	381	485	55	107	88	3.86743	5.24e-10	up	hypothetical protein OsI_04368 [Oryza sativa Indica Group]
BGIOSGA004776	LOC_Os01g62430.3	60	98	52	298	324	850	0.112542	6.54e-13	down	RecName: Full=Elicitor-responsive protein 1; AltName: Full=17 kDa phloem protein; AltName: Full=Fungal elicitor immediate early-responsive gene 1 protein; Short=FIERG1; AltName: Full=RPP17
BGIOSGA000513	LOC_Os01g62440.1	712	649	494	1069	1003	780	0.495555	0.000374758	down	hypothetical protein OsI_04386 [Oryza sativa Indica Group]
BGIOSGA004778	LOC_Os01g62460.2	4099	5138	4064	8047	7238	9168	0.417313	2.35e-09	down	hypothetical protein OsI_04388 [Oryza sativa Indica Group]
BGIOSGA000508	LOC_Os01g62490.1	4	63	72	1	10	4	6.56544	0.00608501	up	hypothetical protein OsI_04394 [Oryza sativa Indica Group]
BGIOSGA004784	LOC_Os01g62610.1	81	111	339	17	7	33	6.95404	1.79e-06	up	hypothetical protein OsI_04405 [Oryza sativa Indica Group]
BGIOSGA000500	LOC_Os01g62630.1	121	107	254	19	21	38	4.59842	1.45e-07	up	hypothetical protein OsI_04407 [Oryza sativa Indica Group]
BGIOSGA004794	LOC_Os01g62810.1	1004	603	674	1315	1248	1213	0.460041	3.62e-05	down	hypothetical protein OsI_04422 [Oryza sativa Indica Group]
BGIOSGA000494	LOC_Os01g62890.1	148	140	159	51	44	53	2.29413	6.8e-06	up	PREDICTED: PRA1 family protein A1 [Oryza sativa Japonica Group]
BGIOSGA004801	LOC_Os01g62900.1	248	307	379	108	85	78	2.58819	1.43e-07	up	PREDICTED: delta-1-pyrroline-5-carboxylate synthase-like [Oryza sativa Japonica Group]
BGIOSGA004805	LOC_Os01g63060.1	513	705	1031	193	149	398	2.32022	0.000648625	up	PREDICTED: phosphatidylinositol:ceramide inositolphosphotransferase isoform X1 [Oryza sativa Japonica Group]
BGIOSGA004808	LOC_Os01g63190.2	906	288	729	32	28	37	15.0054	3.91e-21	up	hypothetical protein OsI_04449 [Oryza sativa Indica Group]
BGIOSGA004813	LOC_Os01g63220.1	37	47	12	112	71	66	0.302335	0.00102082	down	hypothetical protein OsI_04455 [Oryza sativa Indica Group]
BGIOSGA000480	LOC_Os01g63240.1	48	29	68	9	16	14	2.74446	0.00433405	up	hypothetical protein OsI_04457 [Oryza sativa Indica Group]
BGIOSGA000478	LOC_Os01g63270.2	2544	2227	6593	1033	878	970	2.87864	1.1e-05	up	hypothetical protein OsI_04460 [Oryza sativa Indica Group]
BGIOSGA004820	LOC_Os01g63480.1	163	497	372	80	63	102	3.22894	2.91e-05	up	PREDICTED: uncharacterized acetyltransferase At3g50280 [Oryza sativa Japonica Group]
BGIOSGA000466	LOC_Os01g63690.1	68	145	67	148	118	467	0.305703	0.00107189	down	PREDICTED: nematode resistance protein-like HSPRO1 [Oryza sativa Japonica Group]
BGIOSGA004826	LOC_Os01g63770.1	1436	1355	2251	519	443	625	2.38736	4.72e-09	up	hypothetical protein OsI_04484 [Oryza sativa Indica Group]
BGIOSGA000462	LOC_Os01g63830.1	28	43	27	42	51	57	0.499142	0.0137789	down	hypothetical protein OsI_04491 [Oryza sativa Indica Group]
BGIOSGA004836	LOC_Os01g63990.1	1012	1093	1068	1808	1712	1995	0.437709	6.4e-12	down	hypothetical protein OsI_04508 [Oryza sativa Indica Group]
BGIOSGA004843	LOC_Os01g64170.3	340	806	1754	78	89	249	5.19371	7.23e-06	up	hypothetical protein OsI_04517 [Oryza sativa Indica Group]
BGIOSGA004846	LOC_Os01g64290.1	11	22	37	0	0	2	26.2946	0.000211755	up	hypothetical protein OsI_04527 [Oryza sativa Indica Group]
BGIOSGA004856	LOC_Os01g64440.1	102	155	101	193	221	500	0.305969	1.59e-05	down	hypothetical protein OsI_04540 [Oryza sativa Indica Group]
BGIOSGA000440	LOC_Os01g64470.1	64	68	35	172	190	720	0.123696	1.33e-08	down	hypothetical protein OsI_04543 [Oryza sativa Indica Group]
BGIOSGA000439	LOC_Os01g64480.1	263	177	289	102	64	100	2.08402	0.000139086	up	hypothetical protein OsI_04545 [Oryza sativa Indica Group]
BGIOSGA004865	LOC_Os01g64660.2	21322	11222	8077	25645	26854	18667	0.437339	0.00254162	down	PREDICTED: fructose-1,6-bisphosphatase, cytosolic [Oryza sativa Japonica Group]
BGIOSGA000428	LOC_Os01g64790.1	72	85	352	8	21	37	5.55848	0.000110645	up	AP2 domain transcription factor-like [Oryza sativa Japonica Group]
BGIOSGA004891	LOC_Os01g65110.1	13	20	49	1	7	5	4.51761	0.00791369	up	PREDICTED: uncharacterized protein LOC4324944 [Oryza sativa Japonica Group]
BGIOSGA000410	LOC_Os01g65260.1	1402	766	944	4199	4442	4770	0.176667	2.13e-19	down	hypothetical protein OsI_04619 [Oryza sativa Indica Group]
BGIOSGA004907	LOC_Os01g65460.2	17	11	25	4	0	1	8.03589	0.0029288	up	hypothetical protein OsI_04635 [Oryza sativa Indica Group]
BGIOSGA004908	LOC_Os01g65480.1	138	71	186	12	10	19	7.23457	3.5e-10	up	PREDICTED: dnaJ protein homolog 1 [Oryza sativa Japonica Group]
BGIOSGA004912	LOC_Os01g65550.1	32	25	53	3	5	4	6.78122	2.41e-05	up	PREDICTED: RNA-binding protein 24-B isoform X1 [Oryza sativa Japonica Group]
BGIOSGA004915	LOC_Os01g65650.1	128	198	121	701	827	839	0.144227	3.41e-21	down	hypothetical protein OsI_04648 [Oryza sativa Indica Group]
BGIOSGA000395	LOC_Os01g65660.1	247	535	695	205	38	93	3.36521	0.000651922	up	hypothetical protein OsI_04649 [Oryza sativa Indica Group]
BGIOSGA000394	LOC_Os01g65670.1	268	179	167	89	42	102	2.06646	0.00477402	up	hypothetical protein OsI_04651 [Oryza sativa Indica Group]
BGIOSGA004921	LOC_Os01g65780.1	2363	884	1810	311	255	340	4.24574	8.57e-10	up	hypothetical protein OsI_04661 [Oryza sativa Indica Group]
BGIOSGA000390	LOC_Os01g65790.1	42	42	132	9	8	18	4.55409	0.000150264	up	hypothetical protein OsI_04662 [Oryza sativa Indica Group]
BGIOSGA000378	LOC_Os01g66010.1	203	91	277	38	53	75	2.55651	0.00133761	up	PREDICTED: amino acid permease 4 [Oryza sativa Japonica Group]
BGIOSGA000375	LOC_Os01g66110.2	179	129	204	26	29	42	3.9889	6.54e-10	up	hypothetical protein OsI_04689 [Oryza sativa Indica Group]
BGIOSGA000371	LOC_Os01g66170.1	2132	1733	2010	2922	3404	3004	0.473639	6.83e-07	down	hypothetical protein OsI_04696 [Oryza sativa Indica Group]
BGIOSGA004936	LOC_Os01g66180.1	45	36	74	4	3	18	4.74955	0.000540802	up	hypothetical protein OsI_04697 [Oryza sativa Indica Group]
BGIOSGA004938	LOC_Os01g66250.1	0	2	0	6	6	12	0.0652019	0.00540189	down	hypothetical protein OsI_04702 [Oryza sativa Indica Group]
BGIOSGA004955	LOC_Os01g66590.3	44	44	50	5	2	14	5.11065	0.000109729	up	PREDICTED: LOB domain-containing protein 6 [Oryza sativa Japonica Group]
BGIOSGA000352	LOC_Os01g66610.1	390	316	442	30	30	19	10.8814	2.24e-29	up	hypothetical protein OsI_04734 [Oryza sativa Indica Group]
BGIOSGA004969	LOC_Os01g66920.1	312	401	252	688	592	485	0.418166	2.92e-05	down	hypothetical protein OsI_04761 [Oryza sativa Indica Group]
BGIOSGA000339	LOC_Os01g66940.1	1254	1870	2267	692	485	837	2.03552	5.09e-05	up	hypothetical protein OsI_04762 [Oryza sativa Indica Group]
BGIOSGA004975	LOC_Os01g67090.1	43	32	67	7	9	4	5.22076	3.11e-05	up	hypothetical protein OsI_04774 [Oryza sativa Indica Group]
BGIOSGA000326	LOC_Os01g67240.1	54	23	66	2	1	3	17.9275	2.14e-07	up	PREDICTED: formin-like protein 1 [Oryza sativa Japonica Group]
BGIOSGA000317	LOC_Os01g67390.1	78	4	21	4	2	4	8.07474	0.00282957	up	hypothetical protein OsI_04802 [Oryza sativa Indica Group]
BGIOSGA000310	LOC_Os01g67580.1	208	210	261	60	39	50	3.45769	6.68e-12	up	hypothetical protein OsI_04817 [Oryza sativa Indica Group]
BGIOSGA000307	LOC_Os01g67720.1	2354	1404	1228	2942	2722	2489	0.469001	0.000522716	down	hypothetical protein OsI_04827 [Oryza sativa Indica Group]
BGIOSGA000306	LOC_Os01g67740.1	24	45	22	99	80	49	0.304318	0.000268964	down	hypothetical protein OsI_04829 [Oryza sativa Indica Group]
BGIOSGA005009	LOC_Os01g67950.1	24	38	80	0	0	6	17.9342	1.03e-05	up	PREDICTED: BAG family molecular chaperone regulator 2 [Oryza sativa Japonica Group]
BGIOSGA005014	LOC_Os01g68020.1	102	168	246	272	334	273	0.431692	0.000197538	down	hypothetical protein OsI_04853 [Oryza sativa Indica Group]
BGIOSGA005015	LOC_Os01g68050.1	79	20	33	1	0	1	51.3197	3.77e-06	up	PREDICTED: proline transporter 1 [Oryza sativa Japonica Group]
BGIOSGA000282	LOC_Os01g68290.1	1202	4205	1303	17	15	92	44.1516	1.88e-08	up	PREDICTED: protein S100-A9 [Oryza sativa Japonica Group]
BGIOSGA005031	LOC_Os01g68450.1	6429	3830	3288	11052	13309	11240	0.290274	4.8e-08	down	PREDICTED: uncharacterized protein LOC4324318 [Oryza sativa Japonica Group]
BGIOSGA005033	LOC_Os01g68480.1	15029	12163	7508	18071	21968	19783	0.445397	0.000354635	down	PREDICTED: thioredoxin F, chloroplastic [Oryza sativa Japonica Group]
BGIOSGA000264	LOC_Os01g68650.1	3	9	24	0	0	1	24.1885	0.00394741	up	hypothetical protein OsI_04906 [Oryza sativa Indica Group]
BGIOSGA005054	LOC_Os01g68830.1	111	47	50	145	226	155	0.29845	6.7e-05	down	hypothetical protein OsI_04932 [Oryza sativa Indica Group]
BGIOSGA005059	LOC_Os01g69010.1	6	7	1	87	64	71	0.0486548	4.57e-15	down	hypothetical protein OsI_04949 [Oryza sativa Indica Group]
BGIOSGA005062	LOC_Os01g69060.2	517	263	258	654	733	608	0.396526	0.000134361	down	hypothetical protein OsI_04954 [Oryza sativa Indica Group]
BGIOSGA005083	LOC_Os01g69950.1	6537	3779	2876	6377	7088	7350	0.488631	0.00265762	down	hypothetical protein OsI_04988 [Oryza sativa Indica Group]
BGIOSGA000220	LOC_Os01g70100.1	19	19	21	1	6	4	3.99757	0.0098634	up	hypothetical protein OsI_05001 [Oryza sativa Indica Group]
BGIOSGA000215	LOC_Os01g70170.1	936	1052	2006	391	278	431	2.71423	2.71e-07	up	PREDICTED: transaldolase [Oryza sativa Japonica Group]
BGIOSGA000214	LOC_Os01g70180.1	99	55	105	14	26	37	2.53053	0.00292244	up	hypothetical protein OsI_05011 [Oryza sativa Indica Group]
BGIOSGA000213	LOC_Os01g70190.1	483	244	323	75	56	67	4.0609	1.12e-09	up	PREDICTED: probable glucuronosyltransferase Os01g0926600 [Oryza sativa Japonica Group]
BGIOSGA000212	LOC_Os01g70200.1	266	181	341	61	70	102	2.5421	1.22e-05	up	PREDICTED: probable glucuronosyltransferase Os01g0926700 [Oryza sativa Japonica Group]
BGIOSGA000209	LOC_Os01g70240.2	132	22	34	3	5	9	8.65407	8.67e-05	up	hypothetical protein OsI_05024 [Oryza sativa Indica Group]
BGIOSGA005121	LOC_Os01g70920.1	21	18	42	5	4	2	5.41843	0.000837096	up	hypothetical protein OsI_05093 [Oryza sativa Indica Group]
BGIOSGA005131	LOC_Os01g71180.1	80	81	81	239	273	182	0.261024	1.44e-10	down	hypothetical protein OsI_05121 [Oryza sativa Indica Group]
BGIOSGA000147	LOC_Os01g71220.1	191	150	289	62	48	43	3.06436	3.72e-07	up	hypothetical protein OsI_05125 [Oryza sativa Indica Group]
BGIOSGA005142	LOC_Os01g71340.1	291	297	730	52	14	62	7.80036	3.1e-10	up	PREDICTED: glucan endo-1,3-beta-glucosidase, acidic isoform [Oryza sativa Japonica Group]
BGIOSGA005143	LOC_Os01g71350.1	131	35	72	2	0	12	13.5643	6.65e-06	up	hypothetical protein OsI_05142 [Oryza sativa Indica Group]
BGIOSGA005154	LOC_Os01g71380.1	15	50	22	2	0	7	7.74981	0.00157809	up	hypothetical protein OsI_05173 [Oryza sativa Indica Group]
BGIOSGA000133	LOC_Os01g71670.1	104	121	106	2	0	19	12.8245	0.00563619	up	hypothetical protein OsI_05153 [Oryza sativa Indica Group]
BGIOSGA000127	LOC_Os01g71720.1	209	271	227	61	53	63	3.05134	3.47e-09	up	PREDICTED: amino-acid permease BAT1 homolog isoform X1 [Oryza sativa Japonica Group]
BGIOSGA005164	LOC_Os01g72080.1	111	152	206	209	218	566	0.361417	0.000182516	down	PREDICTED: probable calcium-binding protein CML10 [Oryza sativa Japonica Group]
BGIOSGA005166	LOC_Os01g72130.1	107	151	102	245	228	407	0.317364	1.66e-07	down	PREDICTED: probable glutathione S-transferase [Oryza sativa Japonica Group]
BGIOSGA005175	LOC_Os01g72230.1	41	23	24	3	2	8	5.2866	0.00083959	up	hypothetical protein OsI_05214 [Oryza sativa Indica Group]
BGIOSGA005176	LOC_Os01g72240.1	57	74	98	24	14	21	2.93522	7.38e-05	up	hypothetical protein OsI_05215 [Oryza sativa Indica Group]
BGIOSGA000102	LOC_Os01g72260.1	427	409	414	569	693	697	0.4824	2.04e-06	down	hypothetical protein OsI_05217 [Oryza sativa Indica Group]
BGIOSGA005180	LOC_Os01g72300.1	27	10	4	2	0	0	16.3355	0.00635032	up	PREDICTED: germin-like protein 1-4 [Oryza sativa Japonica Group]
BGIOSGA005184	LOC_Os01g72350.1	116	117	143	327	233	354	0.313618	2.96e-14	down	PREDICTED: putative amidohydrolase YtcJ isoform X1 [Oryza sativa Japonica Group]
BGIOSGA005185	LOC_Os01g72360.1	12	19	12	46	43	385	0.0733107	3.32e-07	down	PREDICTED: uncharacterized protein LOC4325751 [Oryza sativa Japonica Group]
BGIOSGA005188	LOC_Os01g72380.1	188	137	204	419	369	471	0.318024	1.53e-14	down	PREDICTED: uncharacterized protein LOC4325753 [Oryza sativa Japonica Group]
BGIOSGA005189	LOC_Os01g72410.1	0	0	0	100	83	82	0.00157712	3.78e-14	down	hypothetical protein OsJ_04790 [Oryza sativa Japonica Group]
BGIOSGA000094	LOC_Os01g72420.1	59	85	81	543	465	535	0.110597	4.49e-43	down	PREDICTED: uncharacterized protein LOC4325399 [Oryza sativa Japonica Group]
BGIOSGA005190	LOC_Os01g72460.1	619	508	674	2672	2563	3163	0.162313	1.95e-50	down	PREDICTED: probable NADPH:quinone oxidoreductase 2 [Oryza sativa Japonica Group]
BGIOSGA000091	LOC_Os01g72470.1	1	4	22	0	0	0	34.4209	0.00692887	up	PREDICTED: uncharacterized protein LOC4325402 [Oryza sativa Japonica Group]
BGIOSGA000088	LOC_Os01g72520.1	622	412	594	130	103	85	3.85655	3.52e-12	up	hypothetical protein OsI_05247 [Oryza sativa Indica Group]
BGIOSGA000087	LOC_Os01g72530.1	10	18	11	29	37	178	0.127237	1.25e-05	down	hypothetical protein OsI_05248 [Oryza sativa Indica Group]
BGIOSGA005202	LOC_Os01g72690.1	477	458	524	1091	914	1045	0.36286	9.19e-19	down	hypothetical protein OsI_05264 [Oryza sativa Indica Group]
BGIOSGA000068	LOC_Os01g73020.1	109	83	131	6	2	7	16.3704	3.25e-15	up	PREDICTED: mitochondrial import inner membrane translocase subunit tim16 [Oryza sativa Japonica Group]
BGIOSGA005224	LOC_Os01g73024.1	102	86	205	3	6	17	11.3211	3.45e-10	up	unknown protein [Oryza sativa Japonica Group]
BGIOSGA005228	LOC_Os01g73110.1	28	33	162	4	1	6	14.8031	1.95e-06	up	hypothetical protein OsI_05308 [Oryza sativa Indica Group]
BGIOSGA005230	LOC_Os01g73170.1	277	186	576	78	46	64	4.08836	1.66e-07	up	TPA: class III peroxidase 20 precursor [Oryza sativa Japonica Group]
BGIOSGA005232	LOC_Os01g73200.1	58	32	192	4	6	12	9.29219	3.29e-06	up	PREDICTED: cationic peroxidase SPC4 [Oryza sativa Japonica Group]
BGIOSGA005233	LOC_Os01g73220.1	29	23	62	3	9	10	3.79254	0.00285267	up	PREDICTED: cationic peroxidase SPC4 isoform X2 [Oryza sativa Japonica Group]
BGIOSGA005235	LOC_Os01g73250.1	41280	84405	105974	27459	14725	36357	2.25403	0.00103513	up	hypothetical protein OsI_05322 [Oryza sativa Indica Group]
BGIOSGA000054	LOC_Os01g73310.1	1079	962	923	1733	1776	1679	0.433514	1.69e-08	down	PREDICTED: actin-97 [Oryza sativa Japonica Group]
BGIOSGA005246	LOC_Os01g73580.1	1907	1504	1487	2693	2390	2624	0.485527	1.15e-06	down	hypothetical protein OsI_05346 [Oryza sativa Indica Group]
BGIOSGA005250	LOC_Os01g73670.1	56	78	100	896	754	977	0.0672156	8.29e-65	down	hypothetical protein OsI_05354 [Oryza sativa Indica Group]
BGIOSGA000029	LOC_Os01g73910.3	5031	5506	2915	12364	11149	11529	0.297229	1.4e-08	down	PREDICTED: protease HtpX homolog isoform X1 [Oryza sativa Japonica Group]
BGIOSGA005266	LOC_Os01g74040.1	23	21	40	30	42	129	0.319267	0.0031981	down	hypothetical protein OsI_05393 [Oryza sativa Indica Group]
BGIOSGA005269	LOC_Os01g74152.1	19	20	23	1	3	2	7.75259	0.000470989	up	hypothetical protein OsI_05400 [Oryza sativa Indica Group]
BGIOSGA005270	LOC_Os01g74160.1	62	100	53	198	211	152	0.291654	1.51e-06	down	hypothetical protein OsI_05401 [Oryza sativa Indica Group]
BGIOSGA005278	LOC_Os01g74300.1	1035	755	1667	157	248	199	4.18071	1.54e-10	up	hypothetical protein OsI_05418 [Oryza sativa Indica Group]
BGIOSGA030307	LOC_Os01g74370.1	29	28	60	42	54	88	0.474628	0.012695	down	hypothetical protein OsI_30432 [Oryza sativa Indica Group]
BGIOSGA005285	LOC_Os01g74490.1	25	34	62	8	4	10	4.13295	0.000513402	up	hypothetical protein OsI_05428 [Oryza sativa Indica Group]
BGIOSGA007321	LOC_Os02g01060.1	210	188	479	77	40	80	3.32583	5.68e-06	up	PREDICTED: uncharacterized protein LOC4327974 [Oryza sativa Japonica Group]
BGIOSGA007314	LOC_Os02g01150.3	20848	15291	11415	27883	29942	25578	0.436212	8.16e-05	down	hypothetical protein OsI_05455 [Oryza sativa Indica Group]
BGIOSGA007327	LOC_Os02g01210.1	1246	488	1243	188	200	254	3.47946	2.29e-07	up	hypothetical protein OsI_05462 [Oryza sativa Indica Group]
BGIOSGA007332	LOC_Os02g01280.1	313	287	634	131	69	121	2.88094	4.67e-06	up	PREDICTED: ruBisCO large subunit-binding protein subunit beta, chloroplastic [Oryza sativa Japonica Group]
BGIOSGA007302	LOC_Os02g01340.1	29045	19023	14747	34821	39334	33237	0.447303	0.000303829	down	hypothetical protein OsI_05475 [Oryza sativa Indica Group]
BGIOSGA007267	LOC_Os02g02040.5	655	480	637	77	79	76	5.76337	2.47e-25	up	hypothetical protein OsI_05542 [Oryza sativa Indica Group]
BGIOSGA007257	LOC_Os02g02320.1	181	233	383	90	69	107	2.24688	0.000115753	up	PREDICTED: serine carboxypeptidase 3 [Oryza sativa Japonica Group]
BGIOSGA007253	LOC_Os02g02380.1	156	65	46	261	308	280	0.242612	7.05e-06	down	hypothetical protein OsI_05571 [Oryza sativa Indica Group]
BGIOSGA007383	LOC_Os02g02470.1	1372	1477	822	2341	1926	1718	0.473255	0.000639104	down	hypothetical protein OsI_05582 [Oryza sativa Indica Group]
BGIOSGA007386	LOC_Os02g02520.1	3376	2191	1848	4794	4845	3867	0.418974	6.09e-05	down	hypothetical protein OsI_05588 [Oryza sativa Indica Group]
BGIOSGA007407	LOC_Os02g02790.1	25	25	46	5	4	7	4.49995	0.000431144	up	hypothetical protein OsI_05626 [Oryza sativa Indica Group]
BGIOSGA007410	LOC_Os02g02890.1	15953	21599	29381	6737	6982	10959	2.04446	6.53e-05	up	PREDICTED: peptidyl-prolyl cis-trans isomerase [Oryza sativa Japonica Group]
BGIOSGA007430	LOC_Os02g03294.1	16	8	3	0	0	0	38.3796	0.0019217	up	hypothetical protein OsI_05672 [Oryza sativa Indica Group]
BGIOSGA007446	LOC_Os02g03570.1	520	749	1377	178	126	208	3.85766	2.34e-09	up	PREDICTED: 18.9 kDa heat shock protein [Oryza sativa Japonica Group]
BGIOSGA007200	LOC_Os02g03620.1	105	110	190	34	42	53	2.34006	0.000297393	up	PREDICTED: E3 ubiquitin-protein ligase SINAT2 [Oryza sativa Japonica Group]
BGIOSGA007459	LOC_Os02g03720.1	528	390	349	848	908	785	0.379267	3.86e-07	down	PREDICTED: uncharacterized protein LOC4328186 [Oryza sativa Japonica Group]
BGIOSGA007185	LOC_Os02g03940.1	45	24	24	86	88	80	0.278864	3.39e-06	down	PREDICTED: uncharacterized protein LOC4328202 [Oryza sativa Japonica Group]
BGIOSGA007475	LOC_Os02g04170.1	1397	1122	851	5047	4305	3276	0.203984	7.32e-14	down	hypothetical protein OsI_05751 [Oryza sativa Indica Group]
BGIOSGA007480	LOC_Os02g04270.1	68	57	93	38	20	15	2.24045	0.00814246	up	hypothetical protein OsI_05761 [Oryza sativa Indica Group]
BGIOSGA007489	LOC_Os02g04510.1	2407	1786	709	7971	6703	5018	0.193611	6.08e-08	down	PREDICTED: uncharacterized protein LOC4328240 [Oryza sativa Japonica Group]
BGIOSGA007492	LOC_Os02g04550.1	252	134	79	580	706	583	0.191628	2.07e-08	down	hypothetical protein OsI_05778 [Oryza sativa Indica Group]
BGIOSGA007162	LOC_Os02g04640.1	251	356	411	132	64	191	2.03284	0.00359631	up	PREDICTED: protein PHR1-LIKE 1 [Oryza sativa Japonica Group]
BGIOSGA007498	LOC_Os02g04670.1	68	68	138	16	15	18	4.15132	1.09e-06	up	hypothetical protein OsI_05789 [Oryza sativa Indica Group]
BGIOSGA007547	LOC_Os02g05640.1	6	4	1	30	37	26	0.0899926	6.48e-07	down	hypothetical protein OsI_05862 [Oryza sativa Indica Group]
BGIOSGA007120	LOC_Os02g05910.1	51	82	39	132	70	76	0.481156	0.0135581	down	hypothetical protein OsI_05891 [Oryza sativa Indica Group]
BGIOSGA007570	LOC_Os02g06360.1	594	397	493	91	126	60	3.97561	3.12e-08	up	PREDICTED: probable arabinose 5-phosphate isomerase [Oryza sativa Japonica Group]
BGIOSGA007571	LOC_Os02g06400.1	28	17	131	3	5	5	9.57135	6.24e-05	up	PREDICTED: uncharacterized protein At1g04910 [Oryza sativa Japonica Group]
BGIOSGA007589	LOC_Os02g06670.1	10	17	8	19	40	52	0.241969	0.000520759	down	hypothetical protein OsJ_05484 [Oryza sativa Japonica Group]
BGIOSGA007592	LOC_Os02g06710.1	105	118	158	10	21	51	3.54507	0.000240044	up	hypothetical protein OsI_05962 [Oryza sativa Indica Group]
BGIOSGA007609	LOC_Os02g06990.1	13	22	36	4	0	3	7.69597	0.000898952	up	hypothetical protein [Oryza sativa Japonica Group]
BGIOSGA007614	LOC_Os02g07044.1	3591	1929	1832	3998	3849	3597	0.49234	0.00157471	down	Os02g0167100, partial [Oryza sativa Japonica Group]
BGIOSGA007615	LOC_Os02g07060.1	579	330	455	169	101	127	2.62996	3.34e-06	up	PREDICTED: tubulin beta-5 chain [Oryza sativa Japonica Group]
BGIOSGA007616	LOC_Os02g07110.1	35	30	44	79	53	76	0.397829	5.9e-05	down	PREDICTED: auxin-responsive protein SAUR71 [Oryza sativa Japonica Group]
BGIOSGA007627	LOC_Os02g07410.1	161	148	297	48	25	65	3.32496	3.58e-06	up	PREDICTED: glycine cleavage system H protein 2, mitochondrial [Oryza sativa Japonica Group]
BGIOSGA007628	LOC_Os02g07490.1	461	435	584	194	164	176	2.08832	7.61e-08	up	PREDICTED: glyceraldehyde-3-phosphate dehydrogenase GAPCP1, chloroplastic [Oryza sativa Japonica Group]
BGIOSGA007647	LOC_Os02g07820.1	136	153	346	46	62	72	2.58667	0.000356976	up	hypothetical protein OsI_06053 [Oryza sativa Indica Group]
BGIOSGA007650	LOC_Os02g07870.1	122	59	141	21	28	30	3.03634	0.000118854	up	PREDICTED: V-type proton ATPase catalytic subunit A [Oryza sativa Japonica Group]
BGIOSGA007041	LOC_Os02g07930.1	284	404	602	627	782	1571	0.326963	7.24e-06	down	PREDICTED: B-box zinc finger protein 32 [Oryza sativa Japonica Group]
BGIOSGA007025	LOC_Os02g08230.2	122	136	211	12	33	22	5.12449	3.8e-08	up	hypothetical protein OsI_06088 [Oryza sativa Indica Group]
BGIOSGA007024	LOC_Os02g08270.1	15	24	53	0	0	2	34.2329	4.27e-05	up	hypothetical protein OsI_06091 [Oryza sativa Indica Group]
BGIOSGA007022	LOC_Os02g08330.1	19	30	50	4	8	6	4.037	0.00168903	up	hypothetical protein OsI_06095 [Oryza sativa Indica Group]
BGIOSGA007666	LOC_Os02g08364.1	77	88	163	40	25	33	2.4994	0.000424435	up	hypothetical protein OsI_06098 [Oryza sativa Indica Group]
BGIOSGA007012	LOC_Os02g08530.1	111	50	80	16	9	11	5.11435	1.37e-06	up	hypothetical protein OsI_06115 [Oryza sativa Indica Group]
BGIOSGA007002	LOC_Os02g09200.1	31	22	28	0	1	3	15.487	2.83e-05	up	hypothetical protein OsI_06134 [Oryza sativa Indica Group]
BGIOSGA007695	LOC_Os02g09400.1	394	335	644	140	151	188	2.1348	4.68e-05	up	hypothetical protein OsI_06150 [Oryza sativa Indica Group]
BGIOSGA007698	LOC_Os02g09470.1	156	98	229	49	59	45	2.32176	0.000808404	up	hypothetical protein OsJ_05677 [Oryza sativa Japonica Group]
BGIOSGA007700	LOC_Os02g09480.1	52	73	77	2	6	20	5.56231	8.22e-05	up	hypothetical protein OsI_06158 [Oryza sativa Indica Group]
BGIOSGA006993	LOC_Os02g09510.1	240	248	86	621	655	445	0.257542	6.98e-06	down	putative Limonoid UDP-glucosyltransferase [Oryza sativa Japonica Group]
BGIOSGA006992	LOC_Os02g09590.1	3874	2829	2900	4327	4999	5675	0.488045	2.01e-05	down	PREDICTED: uncharacterized protein LOC4328558 [Oryza sativa Japonica Group]
BGIOSGA006973	LOC_Os02g09850.1	21	11	76	2	0	2	19.7435	5.85e-05	up	unknown protein [Oryza sativa Japonica Group]
BGIOSGA006967	LOC_Os02g09980.1	8	5	6	21	32	49	0.142039	2.63e-06	down	hypothetical protein OsI_06203 [Oryza sativa Indica Group]
BGIOSGA006964	LOC_Os02g09990.1	6	4	9	18	23	42	0.173059	5.47e-05	down	hypothetical protein OsI_06206 [Oryza sativa Indica Group]
BGIOSGA007720	LOC_Os02g10030.1	15	4	30	2	2	1	7.08066	0.00831409	up	hypothetical protein OsI_06211 [Oryza sativa Indica Group]
BGIOSGA007745	LOC_Os02g10650.1	230	215	336	79	66	72	2.6989	1.48e-08	up	hypothetical protein OsI_06268 [Oryza sativa Indica Group]
BGIOSGA007747	LOC_Os02g10690.1	116	112	170	45	26	43	2.64468	8.86e-06	up	hypothetical protein OsI_06272 [Oryza sativa Indica Group]
BGIOSGA007754	LOC_Os02g10880.1	65	23	57	2	2	1	21.7509	1.77e-07	up	PREDICTED: cyanidin 3-O-rutinoside 5-O-glucosyltransferase [Oryza sativa Japonica Group]
BGIOSGA007757	LOC_Os02g11000.2	271	269	163	615	362	250	0.441727	0.00288481	down	hypothetical protein OsI_06301 [Oryza sativa Indica Group]
BGIOSGA006911	LOC_Os02g11020.1	99	2	27	2	1	0	32.7687	0.000170452	up	hypothetical protein OsI_06302 [Oryza sativa Indica Group]
BGIOSGA006898	LOC_Os02g11720.1	11	30	75	2	3	4	9.34756	0.000141005	up	Os02g0207900, partial [Oryza sativa Japonica Group]
BGIOSGA016997	LOC_Os02g12159.1	37	78	57	5	6	5	8.15841	2.34e-07	up	hypothetical protein OsI_17150 [Oryza sativa Indica Group]
BGIOSGA007801	LOC_Os02g12750.1	364	250	543	105	114	135	2.43024	1.24e-05	up	PREDICTED: tetraspanin-2 [Oryza sativa Japonica Group]
BGIOSGA006859	LOC_Os02g12790.1	289	375	166	342	613	469	0.444562	0.00365275	down	hypothetical protein OsI_06400 [Oryza sativa Indica Group]
BGIOSGA007809	LOC_Os02g12900.1	209	112	134	224	207	301	0.47808	0.000745374	down	hypothetical protein OsI_06412 [Oryza sativa Indica Group]
BGIOSGA007812	LOC_Os02g13040.1	0	0	0	5	10	7	0.0186505	0.000305162	down	hypothetical protein OsI_06415 [Oryza sativa Indica Group]
BGIOSGA006842	LOC_Os02g13430.1	91	85	10	511	361	445	0.112742	9.09e-08	down	hypothetical protein OsI_06443 [Oryza sativa Indica Group]
BGIOSGA006838	LOC_Os02g13520.1	26	15	42	2	1	2	12.3845	4.58e-05	up	hypothetical protein OsI_06447 [Oryza sativa Indica Group]
BGIOSGA007846	LOC_Os02g13970.1	3963	2695	1651	6170	5083	3887	0.42341	0.000889611	down	hypothetical protein OsI_06478 [Oryza sativa Indica Group]
BGIOSGA007853	LOC_Os02g14160.1	31	1	1	0	0	0	47.4359	0.00547771	up	PREDICTED: peroxidase P7 [Oryza sativa Japonica Group]
BGIOSGA007872	LOC_Os02g14760.1	815	1056	1703	383	259	510	2.34437	2.55e-05	up	hypothetical protein OsI_06525 [Oryza sativa Indica Group]
BGIOSGA006796	LOC_Os02g14840.1	586	796	609	1444	997	1155	0.425106	4.22e-07	down	hypothetical protein OsI_06546 [Oryza sativa Indica Group]
BGIOSGA007884	LOC_Os02g14890.1	8	10	14	0	0	2	12.25	0.00901147	up	hypothetical protein OsI_06551 [Oryza sativa Indica Group]
BGIOSGA006777	LOC_Os02g15280.1	36	26	40	157	230	395	0.0991165	3.34e-18	down	hypothetical protein OsI_06588 [Oryza sativa Indica Group]
BGIOSGA006776	LOC_Os02g15290.1	21	26	33	247	339	636	0.0498289	7.53e-29	down	PREDICTED: uncharacterized protein LOC4328899 [Oryza sativa Japonica Group]
BGIOSGA007912	LOC_Os02g15860.1	1467	3647	2113	715	496	728	2.8878	1.14e-05	up	hypothetical protein OsI_06636 [Oryza sativa Indica Group]
BGIOSGA007933	LOC_Os02g16670.1	34	45	74	14	17	19	2.27405	0.00960885	up	hypothetical protein OsJ_06178 [Oryza sativa Japonica Group]
BGIOSGA006725	LOC_Os02g16940.1	0	0	0	9	0	15	0.0184675	0.00334119	down	putative subtilisin-like serine proteinase [Oryza sativa Japonica Group]
BGIOSGA006713	LOC_Os02g17330.1	409	187	233	72	97	96	2.37923	0.000884813	up	putative branched-chain amino acid aminotransferase [Oryza sativa Japonica Group]
BGIOSGA007959	LOC_Os02g17590.1	1	1	1	14	17	16	0.0480159	3.13e-05	down	hypothetical protein OsI_06734 [Oryza sativa Indica Group]
BGIOSGA006698	LOC_Os02g17680.1	188	173	332	76	64	63	2.53412	8.76e-06	up	hypothetical protein OsI_06741 [Oryza sativa Indica Group]
BGIOSGA006694	LOC_Os02g17780.1	98	14	47	4	4	2	12.0215	1.59e-05	up	hypothetical protein OsI_06748 [Oryza sativa Indica Group]
BGIOSGA006693	LOC_Os02g17920.1	3503	1898	1461	3419	4455	3711	0.453245	0.00214343	down	hypothetical protein OsI_06754 [Oryza sativa Indica Group]
BGIOSGA007969	LOC_Os02g17970.2	3971	3071	2465	7194	6363	5374	0.384091	1.24e-06	down	PREDICTED: protein phosphatase 2C and cyclic nucleotide-binding/kinase domain-containing protein isoform X2 [Oryza sativa Japonica Group]
BGIOSGA007973	LOC_Os02g18080.1	57	123	55	191	119	267	0.321296	0.000103777	down	hypothetical protein OsI_06761 [Oryza sativa Indica Group]
BGIOSGA007980	LOC_Os02g18450.1	20659	14943	9950	50659	44619	34851	0.269055	2.55e-08	down	hypothetical protein OsI_06773 [Oryza sativa Indica Group]
BGIOSGA006651	LOC_Os02g19410.1	25	29	44	10	6	11	2.74248	0.00681003	up	hypothetical protein OsI_06837 [Oryza sativa Indica Group]
BGIOSGA006640	LOC_Os02g19820.1	810	322	1145	268	200	243	2.37569	0.000926364	up	PREDICTED: bidirectional sugar transporter SWEET4 [Oryza sativa Japonica Group]
BGIOSGA006632	LOC_Os02g20040.1	71	23	55	5	1	0	18.8373	1.33e-06	up	PREDICTED: glycine-rich cell wall structural protein 1 [Oryza sativa Japonica Group]
BGIOSGA006607	LOC_Os02g20860.1	66	81	152	47	26	38	2.01412	0.01001	up	PREDICTED: ATP synthase mitochondrial F1 complex assembly factor 1 [Oryza sativa Japonica Group]
BGIOSGA008055	LOC_Os02g21040.1	52	75	73	103	122	252	0.322168	1.73e-05	down	hypothetical protein OsI_06935 [Oryza sativa Indica Group]
BGIOSGA008086	LOC_Os02g21810.1	120	94	75	7	3	3	17.1646	8.51e-13	up	hypothetical protein OsI_06990 [Oryza sativa Indica Group]
BGIOSGA008089	LOC_Os02g21890.1	14	13	13	0	2	1	10.0065	0.0035214	up	FON2 SPARE1 [Oryza longistaminata]
BGIOSGA008119	LOC_Os02g24270.1	38	33	36	8	4	10	3.74376	0.000537723	up	hypothetical protein OsI_07041 [Oryza sativa Indica Group]
BGIOSGA006554	LOC_Os02g24354.1	193	228	138	443	288	174	0.473287	0.00685392	down	hypothetical protein OsI_07046 [Oryza sativa Indica Group]
BGIOSGA008132	LOC_Os02g25230.1	28	9	57	4	2	2	8.58657	0.000396118	up	hypothetical protein OsI_07065 [Oryza sativa Indica Group]
BGIOSGA006516	LOC_Os02g26370.1	205	134	479	79	56	79	2.80971	0.000296905	up	PREDICTED: vegetative cell wall protein gp1 isoform X2 [Oryza sativa Japonica Group]
BGIOSGA006513	LOC_Os02g26400.1	379	208	279	422	464	473	0.48275	0.000219442	down	hypothetical protein OsI_07127 [Oryza sativa Indica Group]
BGIOSGA008165	LOC_Os02g26430.1	3	5	10	13	17	41	0.19138	0.00090744	down	TPA_inf: WRKY transcription factor 42 [Oryza sativa (indica cultivar-group)] [Oryza sativa Indica Group]
BGIOSGA008174	LOC_Os02g26720.1	14	31	91	0	0	1	91.1291	2.98e-06	up	PREDICTED: inositol-tetrakisphosphate 1-kinase 4 [Oryza sativa Japonica Group]
BGIOSGA008180	LOC_Os02g26860.1	2798	2256	2044	4222	4528	4435	0.410137	7.17e-08	down	hypothetical protein OsI_07158 [Oryza sativa Indica Group]
BGIOSGA006497	LOC_Os02g27140.1	24	36	6	142	54	28	0.23297	0.00326754	down	hypothetical protein OsI_07167 [Oryza sativa Indica Group]
BGIOSGA008189	LOC_Os02g27310.1	44	27	40	65	43	89	0.433252	0.00163676	down	hypothetical protein OsI_07174 [Oryza sativa Indica Group]
BGIOSGA006461	LOC_Os02g28460.1	6	20	8	50	31	20	0.258159	0.00232943	down	hypothetical protein OsI_07237 [Oryza sativa Indica Group]
BGIOSGA006450	LOC_Os02g28980.1	434	406	772	238	146	218	2.01009	0.000245186	up	hypothetical protein OsI_07270 [Oryza sativa Indica Group]
BGIOSGA008253	LOC_Os02g29510.1	1754	1581	1646	2604	2621	2473	0.489591	1.48e-07	down	hypothetical protein OsI_07305 [Oryza sativa Indica Group]
BGIOSGA008261	LOC_Os02g29960.1	232	313	95	453	391	519	0.369936	0.000682758	down	hypothetical protein OsI_07321 [Oryza sativa Indica Group]
BGIOSGA008265	LOC_Os02g30080.1	278	157	181	61	69	77	2.2709	0.000413822	up	hypothetical protein OsI_07327 [Oryza sativa Indica Group]
BGIOSGA008267	LOC_Os02g30100.1	256	272	590	102	91	193	2.16949	0.00243657	up	hypothetical protein OsI_07329 [Oryza sativa Indica Group]
BGIOSGA008278	LOC_Os02g30320.1	989	751	1611	1758	1953	1761	0.450662	2.06e-05	down	PREDICTED: uncharacterized protein LOC4329439 [Oryza sativa Japonica Group]
BGIOSGA006405	LOC_Os02g30470.1	168	313	642	17	11	52	10.616	5.01e-10	up	Os02g0508100, partial [Oryza sativa Japonica Group]
BGIOSGA006395	LOC_Os02g30910.1	28	79	1083	0	0	1	760.952	4.53e-06	up	RecName: Full=Bidirectional sugar transporter SWEET15; Short=OsSWEET15
BGIOSGA008306	LOC_Os02g31074.1	234	201	189	436	339	257	0.459061	0.000140098	down	hypothetical protein OsI_07399 [Oryza sativa Indica Group]
BGIOSGA006373	LOC_Os02g31867.1	423	583	238	769	800	1292	0.341682	4.42e-05	down	hypothetical protein OsI_07421 [Oryza sativa Indica Group]
BGIOSGA006371	LOC_Os02g31890.1	272	226	232	482	350	344	0.473062	1.43e-05	down	hypothetical protein OsI_07423 [Oryza sativa Indica Group]
BGIOSGA008324	LOC_Os02g32250.1	172	79	80	350	292	200	0.299921	2.11e-05	down	hypothetical protein OsJ_06947 [Oryza sativa Japonica Group]
BGIOSGA006348	LOC_Os02g32590.1	127	203	299	30	23	85	3.49069	0.00013197	up	hypothetical protein OsI_07474 [Oryza sativa Indica Group]
BGIOSGA006344	LOC_Os02g32660.1	60	44	150	26	15	22	2.97045	0.00163423	up	hypothetical protein OsI_07480 [Oryza sativa Indica Group]
BGIOSGA008355	LOC_Os02g32970.1	100	120	161	29	49	57	2.1099	0.00240461	up	hypothetical protein OsI_07519 [Oryza sativa Indica Group]
BGIOSGA006316	LOC_Os02g33010.1	1714	1378	912	3427	3105	2206	0.350804	7.22e-06	down	hypothetical protein OsI_07523 [Oryza sativa Indica Group]
BGIOSGA008359	LOC_Os02g33030.1	406	309	540	71	43	75	5.02991	6.7e-17	up	PREDICTED: alpha carbonic anhydrase 1, chloroplastic [Oryza sativa Japonica Group]
BGIOSGA008383	LOC_Os02g33680.1	20	41	42	60	90	306	0.175136	8.9e-06	down	hypothetical protein OsI_07571 [Oryza sativa Indica Group]
BGIOSGA006282	LOC_Os02g34470.3	133	136	72	212	196	173	0.452068	0.00122843	down	hypothetical protein OsI_07604 [Oryza sativa Indica Group]
BGIOSGA006279	LOC_Os02g34560.1	445	516	1030	223	209	233	2.20902	0.000117101	up	PREDICTED: cytosolic invertase 1 [Oryza sativa Japonica Group]
BGIOSGA006276	LOC_Os02g34600.1	543	651	1017	177	158	207	3.05285	6.28e-11	up	hypothetical protein OsI_07615 [Oryza sativa Indica Group]
BGIOSGA006275	LOC_Os02g34630.2	416	449	393	840	686	606	0.448564	1.47e-06	down	hypothetical protein OsI_07617 [Oryza sativa Indica Group]
BGIOSGA006257	LOC_Os02g35090.1	5664	4014	3482	7295	9691	9001	0.385544	2.67e-06	down	PREDICTED: uncharacterized protein LOC4329668 [Oryza sativa Japonica Group]
BGIOSGA006256	LOC_Os02g35100.2	544	355	330	1175	1009	881	0.306369	8.19e-09	down	hypothetical protein OsI_07656 [Oryza sativa Indica Group]
BGIOSGA008436	LOC_Os02g35320.1	185	150	91	443	457	316	0.267725	1.86e-07	down	hypothetical protein OsI_07675 [Oryza sativa Indica Group]
BGIOSGA022541	LOC_Os02g35420.1	26	20	18	82	119	98	0.161285	1.76e-11	down	hypothetical protein OsI_22128 [Oryza sativa Indica Group]
BGIOSGA006238	LOC_Os02g35620.1	1158	865	814	1611	1564	1640	0.450233	1.94e-06	down	PREDICTED: uncharacterized protein LOC4329695 [Oryza sativa Japonica Group]
BGIOSGA008451	LOC_Os02g35750.1	182	147	202	263	259	296	0.489919	1.51e-06	down	hypothetical protein OsI_07707 [Oryza sativa Indica Group]
BGIOSGA008463	LOC_Os02g36030.1	3	1	1	3	7	21	0.12645	0.00906561	down	hypothetical protein OsI_07735 [Oryza sativa Indica Group]
BGIOSGA008467	LOC_Os02g36140.2	1035	813	448	2049	1834	1827	0.311859	1.17e-06	down	RecName: Full=Ent-cassa-12,15-diene synthase; AltName: Full=Diterpene cyclase 1; Short=OsDTC1; AltName: Full=Ent-kaurene synthase-like 7; Short=OsKSL7
BGIOSGA008469	LOC_Os02g36210.1	1063	370	250	90	70	87	5.35385	1.54e-06	up	RecName: Full=Ent-copalyl diphosphate synthase 2; Short=Ent-CDP synthase 2; Short=OsCPS2; Short=OsCPS2ent; AltName: Full=Ent-kaurene synthase A; AltName: Full=OsCyc2
BGIOSGA008471	LOC_Os02g36300.1	19	23	54	4	9	8	3.32781	0.00816454	up	hypothetical protein OsI_07750 [Oryza sativa Indica Group]
BGIOSGA006208	LOC_Os02g36330.1	49	65	83	94	96	167	0.418698	0.000153158	down	hypothetical protein OsI_07753 [Oryza sativa Indica Group]
BGIOSGA006207	LOC_Os02g36340.1	2525	1836	1750	4360	4628	5361	0.326002	6.3e-11	down	hypothetical protein OsI_07754 [Oryza sativa Indica Group]
BGIOSGA006198	LOC_Os02g36530.1	210	207	162	398	368	949	0.264956	1.97e-07	down	PREDICTED: uncharacterized protein LOC101763013 [Setaria italica]
BGIOSGA008481	LOC_Os02g36590.2	1654	1279	921	2121	2008	2181	0.47104	0.000163394	down	hypothetical protein OsI_07775 [Oryza sativa Indica Group]
BGIOSGA006187	LOC_Os02g36740.5	186	185	376	67	48	75	2.93736	1.52e-06	up	hypothetical protein OsI_07789 [Oryza sativa Indica Group]
BGIOSGA008486	LOC_Os02g36770.1	129	128	71	317	243	263	0.308769	3.44e-07	down	hypothetical protein OsI_07790 [Oryza sativa Indica Group]
BGIOSGA006186	LOC_Os02g36780.1	8	15	6	53	60	25	0.158281	1.01e-05	down	hypothetical protein OsI_07791 [Oryza sativa Indica Group]
BGIOSGA008488	LOC_Os02g36830.1	31	26	24	2	0	8	6.41928	0.00144432	up	PREDICTED: 7-deoxyloganetin glucosyltransferase [Oryza sativa Japonica Group]
BGIOSGA008492	LOC_Os02g36880.4	62	80	103	22	14	35	2.63454	0.000548627	up	hypothetical protein OsI_07798 [Oryza sativa Indica Group]
BGIOSGA006169	LOC_Os02g37160.1	1	2	1	13	8	15	0.0857481	0.000500667	down	hypothetical protein OsI_07826 [Oryza sativa Indica Group]
BGIOSGA006161	LOC_Os02g37300.1	792	779	916	1197	1415	2693	0.359197	5.69e-07	down	hypothetical protein OsI_07836 [Oryza sativa Indica Group]
BGIOSGA008520	LOC_Os02g37600.1	387	241	422	784	926	879	0.302584	1.95e-11	down	hypothetical protein OsI_07860 [Oryza sativa Indica Group]
BGIOSGA006149	LOC_Os02g37690.1	2321	3350	2068	768	663	547	2.99254	1.08e-07	up	hypothetical protein OsI_07863 [Oryza sativa Indica Group]
BGIOSGA008523	LOC_Os02g37880.3	2841	2039	2066	739	766	699	2.39411	4.86e-07	up	PREDICTED: probable serine/threonine-protein kinase DDB_G0276461 [Oryza sativa Japonica Group]
BGIOSGA008528	LOC_Os02g38020.1	6675	4442	2924	8743	8634	6539	0.4507	0.00128893	down	PREDICTED: inorganic phosphate transporter 2-1, chloroplastic [Oryza sativa Japonica Group]
BGIOSGA008533	LOC_Os02g38120.1	257	166	318	42	41	38	4.57016	3.22e-12	up	hypothetical protein OsI_07890 [Oryza sativa Indica Group]
BGIOSGA008543	LOC_Os02g38320.1	65	47	128	3	7	3	13.4005	2.01e-09	up	hypothetical protein OsI_07913 [Oryza sativa Indica Group]
BGIOSGA008544	LOC_Os02g38340.1	155	137	277	86	56	63	2.06863	0.00119661	up	PREDICTED: actin-related protein 3 isoform X2 [Oryza sativa Japonica Group]
BGIOSGA008549	LOC_Os02g38430.1	821	648	922	212	150	199	3.23409	3.87e-16	up	hypothetical protein OsI_07925 [Oryza sativa Indica Group]
BGIOSGA008568	LOC_Os02g38970.1	104	46	48	18	25	10	2.81012	0.00788098	up	hypothetical protein OsI_07958 [Oryza sativa Indica Group]
BGIOSGA006093	LOC_Os02g39160.1	25109	21429	15918	55207	47141	35616	0.345943	3.56e-07	down	PREDICTED: 4-hydroxy-3-methylbut-2-en-1-yl diphosphate synthase (ferredoxin), chloroplastic [Oryza sativa Japonica Group]
BGIOSGA006068	LOC_Os02g39730.1	1677	1048	822	2452	2373	2252	0.385388	1.88e-05	down	PREDICTED: uncharacterized protein LOC4329952 isoform X3 [Oryza sativa Japonica Group]
BGIOSGA006053	LOC_Os02g39970.1	301	458	506	161	94	126	2.52182	1.65e-06	up	hypothetical protein OsI_08050 [Oryza sativa Indica Group]
BGIOSGA006033	LOC_Os02g40454.2	1119	656	551	1843	1695	1924	0.328811	4.43e-07	down	hypothetical protein OsI_08088 [Oryza sativa Indica Group]
BGIOSGA008632	LOC_Os02g40500.1	142	199	149	69	36	69	2.18546	0.000756359	up	PREDICTED: glutaredoxin-C4, chloroplastic [Oryza sativa Japonica Group]
BGIOSGA006022	LOC_Os02g40750.1	13	8	9	32	37	19	0.254896	0.000582246	down	hypothetical protein OsI_08110 [Oryza sativa Indica Group]
BGIOSGA008650	LOC_Os02g41580.1	100	38	165	30	20	33	2.71082	0.00396479	up	PREDICTED: phosphoenolpyruvate carboxylase kinase 2 [Oryza sativa Japonica Group]
BGIOSGA005991	LOC_Os02g41954.1	171	250	420	25	66	33	4.86539	6.08e-07	up	hypothetical protein OsI_08165 [Oryza sativa Indica Group]
BGIOSGA005974	LOC_Os02g42440.1	169	171	383	65	56	96	2.48111	0.000228728	up	PREDICTED: putative GEM-like protein 8 [Oryza sativa Japonica Group]
BGIOSGA005973	LOC_Os02g42470.1	47	19	70	5	4	7	6.32967	5.01e-05	up	PREDICTED: uncharacterized protein LOC4330089 [Oryza sativa Japonica Group]
BGIOSGA008691	LOC_Os02g42660.1	11	12	19	0	0	0	56.8184	6.47e-05	up	hypothetical protein OsI_08223 [Oryza sativa Indica Group]
BGIOSGA005960	LOC_Os02g42740.1	23	56	68	5	10	22	3.00164	0.0111743	up	hypothetical protein OsI_08230 [Oryza sativa Indica Group]
BGIOSGA008697	LOC_Os02g42810.1	3143	1815	3702	53	65	121	27.4068	1.33e-44	up	hypothetical protein OsI_08234 [Oryza sativa Indica Group]
BGIOSGA008698	LOC_Os02g42850.1	18	33	52	1	1	4	12.8971	1.37e-05	up	hypothetical protein OsI_08236 [Oryza sativa Indica Group]
BGIOSGA008701	LOC_Os02g42920.1	100	84	146	149	177	177	0.488211	0.000178486	down	hypothetical protein OsI_08244 [Oryza sativa Indica Group]
BGIOSGA008705	LOC_Os02g43000.1	19	33	121	3	7	5	8.15068	8.12e-05	up	hypothetical protein OsI_08252 [Oryza sativa Indica Group]
BGIOSGA005933	LOC_Os02g43340.2	1011	626	423	1871	1992	1501	0.294431	1.75e-06	down	hypothetical protein OsI_08285 [Oryza sativa Indica Group]
BGIOSGA005926	LOC_Os02g43500.1	7686	7212	7337	11172	11625	12722	0.475384	3.5e-09	down	PREDICTED: uncharacterized protein LOC4330168 [Oryza sativa Japonica Group]
BGIOSGA008727	LOC_Os02g43540.1	336	657	2651	56	34	74	16.1096	2.08e-12	up	.
BGIOSGA008736	LOC_Os02g43740.1	44	113	178	8	3	8	13.2037	7.34e-10	up	hypothetical protein OsI_08316 [Oryza sativa Indica Group]
BGIOSGA005915	LOC_Os02g43790.1	82	145	212	246	276	674	0.278451	1.15e-05	down	putative AP2-related transcription factor [Oryza sativa]
BGIOSGA005912	LOC_Os02g43870.1	93	76	175	30	20	34	3.0618	3.93e-05	up	PREDICTED: putative kinase-like protein TMKL1 [Oryza sativa Japonica Group]
BGIOSGA005906	LOC_Os02g44010.1	434	424	433	736	816	706	0.430797	2.9e-08	down	PREDICTED: uncharacterized protein LOC4330206 [Oryza sativa Japonica Group]
BGIOSGA005904	LOC_Os02g44080.1	0	0	0	24	9	55	0.00495526	5.21e-08	down	PREDICTED: probable aquaporin TIP2-1 [Oryza sativa Japonica Group]
BGIOSGA008774	LOC_Os02g44670.1	2	6	22	0	0	0	38.7988	0.00261319	up	hypothetical protein OsI_08391 [Oryza sativa Indica Group]
BGIOSGA008778	LOC_Os02g44770.1	21	57	99	15	13	15	3.02983	0.00516323	up	hypothetical protein OsI_08401 [Oryza sativa Indica Group]
BGIOSGA008779	LOC_Os02g44810.1	45	53	76	29	10	18	2.31976	0.00833182	up	hypothetical protein OsI_08404 [Oryza sativa Indica Group]
BGIOSGA005870	LOC_Os02g44860.1	85	75	288	15	6	14	9.40928	1.17e-08	up	hypothetical protein OsI_08409 [Oryza sativa Indica Group]
BGIOSGA005869	LOC_Os02g44870.1	1615	2370	2976	515	263	898	3.21207	5.09e-06	up	hypothetical protein OsI_08410 [Oryza sativa Indica Group]
BGIOSGA005865	LOC_Os02g44920.1	1	4	0	12	14	18	0.0883123	0.000415693	down	hypothetical protein OsI_08416 [Oryza sativa Indica Group]
BGIOSGA008783	LOC_Os02g44940.1	608	372	619	656	809	993	0.489737	0.000116949	down	PREDICTED: rapid alkalinization factor [Oryza sativa Japonica Group]
BGIOSGA005864	LOC_Os02g44970.1	24	21	32	193	139	142	0.122397	2.23e-21	down	hypothetical protein OsI_08419 [Oryza sativa Indica Group]
BGIOSGA008784	LOC_Os02g44980.1	1307	1055	1420	478	358	370	2.37025	1.63e-09	up	hypothetical protein OsI_08421 [Oryza sativa Indica Group]
BGIOSGA008792	LOC_Os02g45120.2	23	20	71	10	3	8	4.02019	0.00367646	up	hypothetical protein OsI_08435 [Oryza sativa Indica Group]
BGIOSGA008795	LOC_Os02g45180.1	520	500	800	204	171	273	2.11964	4.83e-06	up	PREDICTED: ORM1-like protein 3 [Phoenix dactylifera]
BGIOSGA008797	LOC_Os02g45320.1	916	968	998	1857	1386	1518	0.46047	1.93e-09	down	PREDICTED: F-box protein PP2-A13 isoform X1 [Oryza sativa Japonica Group]
BGIOSGA005848	LOC_Os02g45460.1	663	545	515	793	1036	1145	0.440983	4.91e-06	down	hypothetical protein OsI_08458 [Oryza sativa Indica Group]
BGIOSGA008808	LOC_Os02g45520.2	1066	993	705	4803	4793	3891	0.156423	2.46e-21	down	hypothetical protein OsI_08463 [Oryza sativa Indica Group]
BGIOSGA008817	LOC_Os02g45690.1	1648	1085	1451	310	305	316	3.39999	2.12e-14	up	hypothetical protein OsI_08477 [Oryza sativa Indica Group]
BGIOSGA005829	LOC_Os02g45974.1	154	101	234	41	38	74	2.40462	0.000745561	up	hypothetical protein OsI_08499 [Oryza sativa Indica Group]
BGIOSGA005828	LOC_Os02g46030.1	6603	5184	3328	8832	8885	7319	0.463504	0.000629611	down	hypothetical protein OsI_08501 [Oryza sativa Indica Group]
BGIOSGA005821	LOC_Os02g46180.1	121	76	821	0	0	0	1291.53	7.15e-08	up	PREDICTED: uncharacterized protein LOC4330358 [Oryza sativa Japonica Group]
BGIOSGA008839	LOC_Os02g46260.1	421	330	554	3787	2647	1796	0.118017	7.17e-23	down	hypothetical protein OsI_08530 [Oryza sativa Indica Group]
BGIOSGA008837	LOC_Os02g46360.1	26	29	53	0	7	1	9.56485	0.000225952	up	hypothetical protein OsI_08524 [Oryza sativa Indica Group]
BGIOSGA005812	LOC_Os02g46440.3	17	28	40	33	58	54	0.432867	0.00817588	down	PREDICTED: 50S ribosomal protein L18 [Oryza sativa Japonica Group]
BGIOSGA005809	LOC_Os02g46460.1	747	279	1964	151	47	119	6.96407	4.56e-07	up	hypothetical protein OsI_08532 [Oryza sativa Indica Group]
BGIOSGA008842	LOC_Os02g46500.1	3	0	0	26	33	72	0.0177944	1.26e-08	down	PREDICTED: E3 ubiquitin-protein ligase PUB23 [Oryza sativa Japonica Group]
BGIOSGA008846	LOC_Os02g46560.1	12	1	41	0	1	0	35.573	0.00203582	up	PREDICTED: transcription factor bHLH96 [Oryza sativa Japonica Group]
BGIOSGA005807	LOC_Os02g46600.1	222	230	385	55	65	66	3.34215	1.6e-09	up	hypothetical protein OsI_08541 [Oryza sativa Indica Group]
BGIOSGA005804	LOC_Os02g46660.1	3192	2229	1562	5195	4920	4292	0.372659	1.15e-05	down	hypothetical protein OsI_08546 [Oryza sativa Indica Group]
BGIOSGA005802	LOC_Os02g46680.1	26	53	88	4	10	3	7.05868	2.91e-05	up	hypothetical protein OsI_08549 [Oryza sativa Indica Group]
BGIOSGA005798	LOC_Os02g46780.1	6	10	5	0	0	0	29.3467	0.00408468	up	hypothetical protein OsI_08558 [Oryza sativa Indica Group]
BGIOSGA008861	LOC_Os02g46956.1	171	219	228	69	70	50	2.45166	1.29e-05	up	PREDICTED: uncharacterized protein LOC4330405 [Oryza sativa Japonica Group]
BGIOSGA008865	LOC_Os02g47020.1	86930	44077	25873	96552	100716	71604	0.449742	0.00787991	down	PREDICTED: phosphoribulokinase, chloroplastic [Oryza sativa Japonica Group]
BGIOSGA008870	LOC_Os02g47130.1	32	20	66	4	13	7	3.52123	0.00656261	up	hypothetical protein OsI_08581 [Oryza sativa Indica Group]
BGIOSGA008875	LOC_Os02g47190.1	413	543	746	133	109	196	2.94293	1.4e-08	up	hypothetical protein OsI_08588 [Oryza sativa Indica Group]
BGIOSGA005788	LOC_Os02g47200.1	1212	1191	925	1739	1986	2097	0.436881	1.2e-06	down	PREDICTED: ubiquinol oxidase 2, mitochondrial [Oryza sativa Japonica Group]
BGIOSGA008876	LOC_Os02g47220.2	930	702	1020	327	313	330	2.05795	3.01e-07	up	hypothetical protein OsI_08591 [Oryza sativa Indica Group]
BGIOSGA005777	LOC_Os02g47510.1	6184	7102	5427	814	768	1162	5.26732	5.45e-23	up	hypothetical protein OsI_08611 [Oryza sativa Indica Group]
BGIOSGA008887	LOC_Os02g47640.1	206	167	193	66	52	55	2.48654	1.14e-06	up	hypothetical protein OsI_08620 [Oryza sativa Indica Group]
BGIOSGA005766	LOC_Os02g47790.1	15	14	26	3	2	3	5.15351	0.00334464	up	hypothetical protein OsI_08630 [Oryza sativa Indica Group]
BGIOSGA005765	LOC_Os02g47800.1	5665	5288	3977	8344	8777	7414	0.463778	2.85e-05	down	PREDICTED: monodehydroascorbate reductase 4, peroxisomal [Oryza sativa Japonica Group]
BGIOSGA008893	LOC_Os02g47830.1	10	6	13	28	28	49	0.209209	1.92e-05	down	PREDICTED: uncharacterized protein LOC4330473 [Oryza sativa Japonica Group]
BGIOSGA008895	LOC_Os02g47860.2	655	561	764	1240	1036	1225	0.42751	3.24e-13	down	hypothetical protein OsI_08637 [Oryza sativa Indica Group]
BGIOSGA008900	LOC_Os02g47920.1	118	10	79	12	5	12	5.47834	0.0014043	up	PREDICTED: RNA exonuclease 4 [Oryza sativa Japonica Group]
BGIOSGA008904	LOC_Os02g48080.1	217	226	485	46	74	97	3.1516	1.3e-05	up	hypothetical protein OsI_08653 [Oryza sativa Indica Group]
BGIOSGA005753	LOC_Os02g48122.1	38	53	57	24	6	12	2.70613	0.00659003	up	PREDICTED: pentatricopeptide repeat-containing protein At1g77360, mitochondrial [Oryza sativa Japonica Group]
BGIOSGA005751	LOC_Os02g48170.1	225	234	494	105	74	128	2.31984	0.000218838	up	PREDICTED: early nodulin-75 [Oryza sativa Japonica Group]
BGIOSGA005748	LOC_Os02g48190.1	198	140	495	2	5	19	23.8576	2.57e-13	up	hypothetical protein OsI_08667 [Oryza sativa Indica Group]
BGIOSGA008920	LOC_Os02g48470.1	421	277	463	42	49	92	4.82352	1.28e-11	up	hypothetical protein OsI_08688 [Oryza sativa Indica Group]
BGIOSGA008921	LOC_Os02g48480.1	227	257	359	84	88	137	2.05931	0.00014096	up	PREDICTED: outer envelope membrane protein 7 [Oryza sativa Japonica Group]
BGIOSGA008934	LOC_Os02g48730.1	75	43	78	0	0	0	267.015	2.04e-10	up	Rac GDP-dissociation inhibitor 1 [Oryza sativa Japonica Group]
BGIOSGA008945	LOC_Os02g48860.1	372	453	794	66	67	224	3.46015	6.98e-05	up	hypothetical protein OsI_08726 [Oryza sativa Indica Group]
BGIOSGA005722	LOC_Os02g48910.1	15	3	11	0	0	0	39.5705	0.00137185	up	hypothetical protein OsI_08730 [Oryza sativa Indica Group]
BGIOSGA008952	LOC_Os02g49140.1	27	28	25	51	53	62	0.3668	7.45e-05	down	hypothetical protein OsI_08746 [Oryza sativa Indica Group]
BGIOSGA005706	LOC_Os02g49280.1	28	6	20	1	1	4	6.91341	0.00563175	up	PREDICTED: vegetative cell wall protein gp1-like [Oryza sativa Japonica Group]
BGIOSGA008961	LOC_Os02g49332.1	239	202	299	78	56	76	2.66629	1.29e-08	up	hypothetical protein OsI_08762 [Oryza sativa Indica Group]
BGIOSGA008965	LOC_Os02g49460.1	64	38	36	20	8	9	2.88729	0.00583158	up	hypothetical protein OsI_08773 [Oryza sativa Indica Group]
BGIOSGA008980	LOC_Os02g49770.1	10	18	50	4	1	5	5.78602	0.00340205	up	putative NHL repeat-containing protein [Oryza sativa Japonica Group]
BGIOSGA005678	LOC_Os02g49880.1	704	400	823	112	120	155	3.73464	7.57e-11	up	hypothetical protein OsI_08813 [Oryza sativa Indica Group]
BGIOSGA008987	LOC_Os02g49920.1	38	59	52	12	16	19	2.4047	0.00506584	up	PREDICTED: 3-ketoacyl-CoA synthase 6 [Oryza sativa Japonica Group]
BGIOSGA008988	LOC_Os02g49950.1	120	74	148	18	8	33	4.45255	4.39e-06	up	hypothetical protein OsI_08816 [Oryza sativa Indica Group]
BGIOSGA008990	LOC_Os02g49970.1	58	77	193	3	7	9	12.5924	9.32e-10	up	hypothetical protein OsI_08818 [Oryza sativa Indica Group]
BGIOSGA008992	LOC_Os02g50010.1	371	417	463	109	128	130	2.56763	1.75e-09	up	hypothetical protein OsI_08824 [Oryza sativa Indica Group]
BGIOSGA005670	LOC_Os02g50060.1	16	10	13	28	23	50	0.297664	0.000682681	down	PREDICTED: probable calcium-binding protein CML20 [Oryza sativa Japonica Group]
BGIOSGA009006	LOC_Os02g50280.1	137	128	80	163	230	169	0.466347	0.00235843	down	hypothetical protein OsI_08845 [Oryza sativa Indica Group]
BGIOSGA009019	LOC_Os02g50490.1	357	342	791	153	117	218	2.27982	0.000410425	up	hypothetical protein OsI_08866 [Oryza sativa Indica Group]
BGIOSGA005653	LOC_Os02g50630.1	12	10	23	1	0	2	11.3225	0.00227827	up	hypothetical protein OsI_08874 [Oryza sativa Indica Group]
BGIOSGA005652	LOC_Os02g50640.1	43	13	42	2	1	0	24.388	1.74e-05	up	hypothetical protein OsI_08875 [Oryza sativa Indica Group]
BGIOSGA009034	LOC_Os02g50900.1	13	9	25	2	2	1	6.90178	0.00428674	up	PREDICTED: uncharacterized protein LOC4330695 [Oryza sativa Japonica Group]
BGIOSGA009038	LOC_Os02g50990.2	128	99	180	34	31	32	3.13594	4.65e-07	up	PREDICTED: NEP1-interacting protein-like 2 isoform X2 [Oryza sativa Japonica Group]
BGIOSGA005634	LOC_Os02g51000.1	47	30	74	9	4	9	5.16067	2.59e-05	up	hypothetical protein OsI_08909 [Oryza sativa Indica Group]
BGIOSGA009039	LOC_Os02g51020.1	2923	2272	2581	3439	4647	4334	0.471445	7.35e-06	down	hypothetical protein OsI_08911 [Oryza sativa Indica Group]
BGIOSGA005632	LOC_Os02g51060.1	495	276	540	25	49	35	8.87557	2.88e-17	up	hypothetical protein OsI_08915 [Oryza sativa Indica Group]
BGIOSGA005631	LOC_Os02g51070.1	3177	2147	1824	3955	4210	3213	0.478078	0.00056446	down	hypothetical protein OsI_08916 [Oryza sativa Indica Group]
BGIOSGA009045	LOC_Os02g51130.1	171	211	538	45	70	107	3.0364	0.000316119	up	PREDICTED: probable galacturonosyltransferase 9 [Oryza sativa Japonica Group]
BGIOSGA009050	LOC_Os02g51290.1	62	39	79	15	4	13	4.29065	6e-05	up	hypothetical protein OsI_08932 [Oryza sativa Indica Group]
BGIOSGA009056	LOC_Os02g51450.1	377	215	158	488	735	508	0.329158	5.89e-05	down	hypothetical protein OsI_08947 [Oryza sativa Indica Group]
BGIOSGA009061	LOC_Os02g51540.1	37	13	73	0	0	1	83.3412	3.65e-06	up	hypothetical protein OsI_08957 [Oryza sativa Indica Group]
BGIOSGA005610	LOC_Os02g51610.2	180	170	197	71	50	51	2.41196	2.88e-06	up	hypothetical protein OsI_08963 [Oryza sativa Indica Group]
BGIOSGA009070	LOC_Os02g51710.1	86	51	138	6	11	22	5.2675	6.93e-06	up	PREDICTED: uncharacterized protein LOC4330755 [Oryza sativa Japonica Group]
BGIOSGA005604	LOC_Os02g51750.1	537	616	976	138	68	175	4.26218	8.46e-11	up	hypothetical protein OsI_08976 [Oryza sativa Indica Group]
BGIOSGA009073	LOC_Os02g51760.1	79	87	167	31	29	34	2.62946	0.000162591	up	unknown protein [Oryza sativa Japonica Group]
BGIOSGA009076	LOC_Os02g51810.1	16	25	51	9	5	3	3.9766	0.00451494	up	hypothetical protein OsI_08982 [Oryza sativa Indica Group]
BGIOSGA005599	LOC_Os02g51860.1	77	75	138	9	10	36	4.01897	0.00014632	up	hypothetical protein OsI_08986 [Oryza sativa Indica Group]
BGIOSGA005595	LOC_Os02g51910.1	228	211	236	71	51	120	2.15481	0.000369232	up	hypothetical protein OsI_08990 [Oryza sativa Indica Group]
BGIOSGA005594	LOC_Os02g51950.1	37	15	34	1	4	11	4.1061	0.00933131	up	PREDICTED: EPIDERMAL PATTERNING FACTOR-like protein 1 [Oryza sativa Japonica Group]
BGIOSGA005591	LOC_Os02g52010.1	147	66	223	120	199	455	0.423008	0.0127176	down	hypothetical protein OsI_08995 [Oryza sativa Indica Group]
BGIOSGA009084	LOC_Os02g52150.1	210	49	30	269	334	512	0.205056	0.000181922	down	PREDICTED: 24.1 kDa heat shock protein, mitochondrial [Oryza sativa Japonica Group]
BGIOSGA005583	LOC_Os02g52180.1	47	40	143	0	0	3	56.5823	1.78e-08	up	PREDICTED: blue copper protein [Oryza sativa Japonica Group]
BGIOSGA009089	LOC_Os02g52260.1	1545	1253	1336	2017	2963	2381	0.42126	2.69e-06	down	hypothetical protein OsI_09016 [Oryza sativa Indica Group]
BGIOSGA005575	LOC_Os02g52370.1	59	72	131	39	23	31	2.10532	0.00668843	up	hypothetical protein OsI_09027 [Oryza sativa Indica Group]
BGIOSGA009095	LOC_Os02g52390.1	1420	1767	1326	3462	2747	2080	0.414246	7.58e-06	down	hypothetical protein OsI_09029 [Oryza sativa Indica Group]
BGIOSGA005570	LOC_Os02g52430.1	1906	2002	2684	541	482	822	2.71546	1.15e-10	up	hypothetical protein OsI_09033 [Oryza sativa Indica Group]
BGIOSGA005568	LOC_Os02g52450.2	150	141	151	38	31	57	2.69179	2.89e-06	up	hypothetical protein OsI_09036 [Oryza sativa Indica Group]
BGIOSGA009098	LOC_Os02g52550.1	62	50	128	25	15	27	2.67282	0.00146492	up	PREDICTED: cell number regulator 1 [Oryza sativa Japonica Group]
BGIOSGA005558	LOC_Os02g52650.1	3380	1267	1050	3341	4125	3312	0.405978	0.0033036	down	hypothetical protein OsI_09055 [Oryza sativa Indica Group]
BGIOSGA005547	LOC_Os02g52830.1	59	36	71	16	14	15	2.76637	0.000967032	up	hypothetical protein OsI_09071 [Oryza sativa Indica Group]
BGIOSGA005539	LOC_Os02g52930.1	338	218	336	63	69	45	3.75827	2.25e-09	up	hypothetical protein OsI_09081 [Oryza sativa Indica Group]
BGIOSGA005537	LOC_Os02g53000.1	34	47	78	2	1	10	9.33535	5.66e-06	up	hypothetical protein OsI_09086 [Oryza sativa Indica Group]
BGIOSGA005530	LOC_Os02g53140.1	2354	1934	1373	4033	3425	2716	0.426472	7.17e-05	down	hypothetical protein OsI_09100 [Oryza sativa Indica Group]
BGIOSGA009121	LOC_Os02g53180.2	1024	1272	4132	347	314	420	4.31207	5.92e-07	up	hypothetical protein OsI_09105 [Oryza sativa Indica Group]
BGIOSGA009127	LOC_Os02g53320.1	57	59	162	24	20	36	2.56906	0.00385682	up	hypothetical protein OsI_09119 [Oryza sativa Indica Group]
BGIOSGA009128	LOC_Os02g53340.2	45	58	48	18	20	13	2.23517	0.00918158	up	hypothetical protein OsI_09121 [Oryza sativa Indica Group]
BGIOSGA005514	LOC_Os02g53410.1	16	5	13	41	31	105	0.149095	4.13e-06	down	PREDICTED: uncharacterized protein LOC4330887 [Oryza sativa Japonica Group]
BGIOSGA005508	LOC_Os02g53510.1	205	232	734	107	70	169	2.50445	0.00384399	up	PREDICTED: uncharacterized protein LOC4330896 [Oryza sativa Japonica Group]
BGIOSGA005507	LOC_Os02g53520.1	138	97	179	50	30	47	2.4646	7.35e-05	up	hypothetical protein OsI_09138 [Oryza sativa Indica Group]
BGIOSGA005504	LOC_Os02g53580.1	12	35	36	38	49	63	0.415506	0.0084521	down	hypothetical protein OsI_09141 [Oryza sativa Indica Group]
BGIOSGA005497	LOC_Os02g53690.1	10	12	17	0	0	0	52.8979	0.000103782	up	RecName: Full=Growth-regulating factor 1; Short=OsGRF1; AltName: Full=Transcription activator GRF1
BGIOSGA005496	LOC_Os02g53700.2	1045	1255	638	2724	1667	1316	0.398804	0.00038341	down	hypothetical protein OsI_09150 [Oryza sativa Indica Group]
BGIOSGA009140	LOC_Os02g53810.1	105	93	146	17	24	31	3.58558	3.36e-07	up	hypothetical protein OsI_09158 [Oryza sativa Indica Group]
BGIOSGA009142	LOC_Os02g53850.1	178	142	453	0	0	0	1020.78	2.4e-15	up	hypothetical protein OsI_09160 [Oryza sativa Indica Group]
BGIOSGA005482	LOC_Os02g54120.1	2385	1181	2031	6417	5550	7737	0.216141	8.59e-16	down	hypothetical protein OsI_09184 [Oryza sativa Indica Group]
BGIOSGA009154	LOC_Os02g54140.1	1116	1033	873	1583	1629	1728	0.467292	1.21e-06	down	hypothetical protein OsI_09186 [Oryza sativa Indica Group]
BGIOSGA005477	LOC_Os02g54254.1	363	323	487	32	14	87	6.88353	6.07e-09	up	hypothetical protein OsI_09192 [Oryza sativa Indica Group]
BGIOSGA005467	LOC_Os02g54600.1	628	1150	2186	198	218	681	2.7268	0.00298578	up	Os02g0787300, partial [Oryza sativa Japonica Group]
BGIOSGA005464	LOC_Os02g54720.1	12	12	39	6	0	2	5.87919	0.00937537	up	hypothetical protein OsI_09225 [Oryza sativa Indica Group]
BGIOSGA009194	LOC_Os02g55040.1	1	6	7	68	57	110	0.0453455	3.76e-15	down	hypothetical protein OsI_09256 [Oryza sativa Indica Group]
BGIOSGA005448	LOC_Os02g55120.1	1494	1239	1118	2065	2230	2224	0.450054	1e-06	down	hypothetical protein OsI_09264 [Oryza sativa Indica Group]
BGIOSGA005447	LOC_Os02g55134.1	81	97	172	24	13	13	5.21466	2.81e-08	up	PREDICTED: cytochrome c oxidase copper chaperone 1 [Oryza sativa Japonica Group]
BGIOSGA005435	LOC_Os02g55330.2	122	80	154	22	9	17	5.62047	2.02e-09	up	PREDICTED: alpha/beta hydrolase domain-containing protein 17B [Oryza sativa Japonica Group]
BGIOSGA005429	LOC_Os02g55510.1	193	52	43	0	0	0	407.538	2.06e-10	up	RecName: Full=Uncharacterized protein OsI_009113; AltName: Full=Unknown protein AN04 from 2D-PAGE of anther
BGIOSGA009220	LOC_Os02g55590.1	187	152	340	30	25	31	5.8643	4.7e-13	up	hypothetical protein OsI_09307 [Oryza sativa Indica Group]
BGIOSGA009221	LOC_Os02g55600.1	226	293	230	1	9	16	22.1053	2.66e-18	up	unknown protein [Oryza sativa Japonica Group]
BGIOSGA005425	LOC_Os02g55610.1	122	149	229	55	41	63	2.36614	5.49e-05	up	hypothetical protein OsI_09309 [Oryza sativa Indica Group]
BGIOSGA005423	LOC_Os02g55770.3	1	1	3	139	126	224	0.00778588	4.99e-22	down	hypothetical protein OsI_09313 [Oryza sativa Indica Group]
BGIOSGA009226	LOC_Os02g55870.1	800	586	635	208	171	269	2.40049	3.62e-07	up	hypothetical protein OsI_09318 [Oryza sativa Indica Group]
BGIOSGA005419	LOC_Os02g55890.1	52	44	151	17	9	22	3.81129	0.000408838	up	PREDICTED: pyrophosphate-energized vacuolar membrane proton pump [Oryza sativa Japonica Group]
BGIOSGA005418	LOC_Os02g55920.1	145	133	172	180	183	385	0.461344	0.000509248	down	hypothetical protein OsI_09322 [Oryza sativa Indica Group]
BGIOSGA009229	LOC_Os02g55950.1	133	145	165	297	229	260	0.42711	9.71e-09	down	hypothetical protein OsI_09326 [Oryza sativa Indica Group]
BGIOSGA009231	LOC_Os02g55990.1	62	43	87	14	6	24	3.33725	0.000619588	up	hypothetical protein OsI_09329 [Oryza sativa Indica Group]
BGIOSGA009234	LOC_Os02g56030.1	257	254	246	372	377	525	0.454434	4.7e-07	down	PREDICTED: uncharacterized protein LOC4331057 [Oryza sativa Japonica Group]
BGIOSGA009238	LOC_Os02g56130.1	33	36	36	92	70	72	0.340596	2.05e-06	down	PREDICTED: proliferating cell nuclear antigen [Oryza sativa Japonica Group]
BGIOSGA005408	LOC_Os02g56140.1	25	37	22	69	38	64	0.381699	0.0008914	down	hypothetical protein OsI_09345 [Oryza sativa Indica Group]
BGIOSGA005405	LOC_Os02g56200.1	2016	1071	961	3157	3074	2404	0.358334	2.34e-05	down	hypothetical protein OsI_09349 [Oryza sativa Indica Group]
BGIOSGA009240	LOC_Os02g56219.1	110	131	91	177	209	223	0.416463	1.66e-05	down	hypothetical protein OsI_09351 [Oryza sativa Indica Group]
BGIOSGA009241	LOC_Os02g56250.1	375	377	414	690	831	1537	0.292474	2.71e-09	down	PREDICTED: GATA transcription factor 11 [Oryza sativa Japonica Group]
BGIOSGA005395	LOC_Os02g56380.1	8	21	17	2	2	0	8.58774	0.00397225	up	hypothetical protein OsI_09364 [Oryza sativa Indica Group]
BGIOSGA009251	LOC_Os02g56510.1	598	362	1019	252	168	107	2.75211	0.00027551	up	hypothetical protein OsI_09380 [Oryza sativa Indica Group]
BGIOSGA009256	LOC_Os02g56580.1	1	0	1	10	6	14	0.0510419	0.00112675	down	hypothetical protein OsJ_08820 [Oryza sativa Japonica Group]
BGIOSGA009271	LOC_Os02g56840.1	136	190	392	42	33	70	3.69722	4.2e-06	up	hypothetical protein OsI_09406 [Oryza sativa Indica Group]
BGIOSGA009273	LOC_Os02g56860.1	72	25	38	6	9	4	5.34537	0.000244525	up	hypothetical protein OsI_09409 [Oryza sativa Indica Group]
BGIOSGA005377	LOC_Os02g56880.1	162	54	59	337	288	262	0.238676	3.1e-06	down	hypothetical protein OsI_09411 [Oryza sativa Indica Group]
BGIOSGA005376	LOC_Os02g56910.1	2267	2117	1947	2760	3146	5781	0.418882	1.84e-05	down	hypothetical protein OsI_09412 [Oryza sativa Indica Group]
BGIOSGA005364	LOC_Os02g57160.1	12028	11282	7588	26011	21760	17372	0.363639	1.24e-06	down	PREDICTED: uncharacterized protein sll0005 [Oryza sativa Japonica Group]
BGIOSGA009298	LOC_Os02g57280.2	9151	7933	9599	2577	1990	3227	2.62184	2.72e-13	up	Os02g0818000, partial [Oryza sativa Japonica Group]
BGIOSGA005345	LOC_Os02g57480.1	110	120	176	48	55	39	2.11939	0.000877381	up	hypothetical protein OsI_09479 [Oryza sativa Indica Group]
BGIOSGA009308	LOC_Os02g57530.2	566	675	1073	265	255	305	2.09155	1.27e-05	up	hypothetical protein OsI_09484 [Oryza sativa Indica Group]
BGIOSGA009321	LOC_Os02g57720.1	6019	11226	23569	3057	2385	4439	3.06216	4.4e-05	up	hypothetical protein OsI_09504 [Oryza sativa Indica Group]
BGIOSGA005334	LOC_Os02g57790.1	464	413	370	888	784	808	0.383921	6.9e-10	down	PREDICTED: zinc finger protein ZAT5-like [Oryza sativa Japonica Group]
BGIOSGA009327	LOC_Os02g57840.2	115	183	208	37	19	21	4.9687	8.35e-10	up	hypothetical protein OsI_09516 [Oryza sativa Indica Group]
BGIOSGA009330	LOC_Os02g57910.1	0	0	0	9	4	5	0.0234851	0.00117968	down	hypothetical protein OsI_09521 [Oryza sativa Indica Group]
BGIOSGA009337	LOC_Os02g58100.1	2335	1435	1257	3602	3733	3260	0.362633	2.45e-06	down	hypothetical protein OsI_09534 [Oryza sativa Indica Group]
BGIOSGA009342	LOC_Os02g58210.1	77	79	87	7	10	10	6.80586	2.3e-10	up	hypothetical protein OsI_09545 [Oryza sativa Indica Group]
BGIOSGA002608	LOC_Os02g58300.1	10	13	12	17	39	24	0.324038	0.00512263	down	PREDICTED: pentatricopeptide repeat-containing protein At1g61870, mitochondrial [Oryza sativa Japonica Group]
BGIOSGA009345	LOC_Os02g58450.1	1286	1294	1191	2166	1919	2107	0.464528	4.36e-09	down	hypothetical protein OsI_09558 [Oryza sativa Indica Group]
BGIOSGA009352	LOC_Os02g58530.1	42	43	136	27	16	19	2.60757	0.00847336	up	hypothetical protein OsI_09573 [Oryza sativa Indica Group]
BGIOSGA005297	LOC_Os02g58550.2	142	105	154	292	296	347	0.323566	1.27e-12	down	RecName: Full=Outer envelope pore protein 21, chloroplastic; AltName: Full=Chloroplastic outer envelope pore protein of 21 kDa
BGIOSGA011631	LOC_Os03g01030.1	4496	2167	1891	4421	5544	5699	0.419931	0.000728399	down	PREDICTED: uncharacterized protein LOC107277382 [Oryza sativa Japonica Group]
BGIOSGA011628	LOC_Os03g01170.1	878	900	1772	268	182	289	3.59524	4.81e-11	up	PREDICTED: hexose carrier protein HEX6 [Oryza sativa Japonica Group]
BGIOSGA011657	LOC_Os03g01270.1	20	7	20	0	0	0	63.7281	5.07e-05	up	PREDICTED: expansin-B7 [Oryza sativa Japonica Group]
BGIOSGA011665	LOC_Os03g01330.1	130	133	254	43	24	54	3.22409	3.96e-06	up	hypothetical protein OsI_09637 [Oryza sativa Indica Group]
BGIOSGA011611	LOC_Os03g01600.1	209	209	206	0	1	0	441.434	4.4e-13	up	PREDICTED: branched-chain-amino-acid aminotransferase 5, chloroplastic isoform X1 [Oryza sativa Japonica Group]
BGIOSGA011675	LOC_Os03g01740.1	1	0	0	49	92	179	0.00257588	2.3e-11	down	RecName: Full=Cyclin-dependent protein kinase inhibitor EL2
BGIOSGA011688	LOC_Os03g01930.1	2554	1436	1545	3478	3759	4000	0.376353	1.23e-06	down	hypothetical protein OsI_09685 [Oryza sativa Indica Group]
BGIOSGA011592	LOC_Os03g02040.2	107	9	9	1	1	6	12.718	0.00118307	up	PREDICTED: remorin [Oryza sativa Japonica Group]
BGIOSGA011591	LOC_Os03g02050.1	9	7	31	0	0	2	17.378	0.00323627	up	RecName: Full=Non-specific lipid-transfer protein 2; Short=nsLTP2; AltName: Full=7 kDa lipid transfer protein; Flags: Precursor
BGIOSGA011590	LOC_Os03g02070.2	140	120	441	56	16	51	4.24323	7.52e-05	up	hypothetical protein OsI_09697 [Oryza sativa Indica Group]
BGIOSGA011585	LOC_Os03g02190.1	127	51	189	9	3	3	18.1706	2.91e-11	up	PREDICTED: probable receptor-like protein kinase At1g33260 [Oryza sativa Japonica Group]
BGIOSGA011584	LOC_Os03g02240.1	25	13	45	6	3	9	3.45768	0.0104556	up	hypothetical protein OsI_09710 [Oryza sativa Indica Group]
BGIOSGA011707	LOC_Os03g02380.2	186	128	187	38	36	51	3.04214	1.19e-07	up	hypothetical protein OsI_09722 [Oryza sativa Indica Group]
BGIOSGA011718	LOC_Os03g02560.1	778	612	639	1058	1127	1036	0.477004	3.12e-06	down	hypothetical protein OsI_09740 [Oryza sativa Indica Group]
BGIOSGA011719	LOC_Os03g02580.1	152	142	220	51	54	89	2.00119	0.0010354	up	hypothetical protein OsI_09742 [Oryza sativa Indica Group]
BGIOSGA011840	LOC_Os03g02670.1	232	77	113	220	206	236	0.489045	0.0112161	down	hypothetical protein OsJ_09186 [Oryza sativa Japonica Group]
BGIOSGA011562	LOC_Os03g02860.1	11	16	37	2	2	4	5.91681	0.00261249	up	hypothetical protein OsI_09769 [Oryza sativa Indica Group]
BGIOSGA011560	LOC_Os03g02920.1	403	318	673	107	93	134	3.11747	1.04e-08	up	PREDICTED: peroxidase 5 [Oryza sativa Japonica Group]
BGIOSGA011553	LOC_Os03g03034.1	238	235	836	15	17	36	14.0978	5.7e-14	up	hypothetical protein OsI_09784 [Oryza sativa Indica Group]
BGIOSGA011746	LOC_Os03g03164.4	27	18	64	0	4	0	19.1073	4.28e-05	up	hypothetical protein OsI_09790 [Oryza sativa Indica Group]
BGIOSGA011752	LOC_Os03g03320.1	364	265	705	61	50	77	5.26776	5.7e-12	up	hypothetical protein OsI_09797 [Oryza sativa Indica Group]
BGIOSGA011548	LOC_Os03g03370.2	367	395	643	129	143	245	2.04526	0.000597419	up	hypothetical protein OsI_09800 [Oryza sativa Indica Group]
BGIOSGA011757	LOC_Os03g03410.1	1092	1411	2349	313	221	471	3.64934	1.62e-09	up	PREDICTED: probable serine/threonine-protein kinase At1g01540 [Oryza sativa Japonica Group]
BGIOSGA011539	LOC_Os03g03540.1	29	25	65	4	0	11	6.0787	0.00120768	up	Putative NAM-like protein [Oryza sativa Japonica Group]
BGIOSGA011761	LOC_Os03g03550.1	47	18	95	6	6	10	5.3414	0.000263355	up	hypothetical protein OsI_09817 [Oryza sativa Indica Group]
BGIOSGA011532	LOC_Os03g03670.1	5380	3920	3672	8049	9488	8918	0.372918	5.34e-08	down	PREDICTED: uncharacterized protein LOC4331491 [Oryza sativa Japonica Group]
BGIOSGA011770	LOC_Os03g03810.1	716	1664	5580	3	0	0	1934.64	1.48e-12	up	PREDICTED: defensin-like protein [Oryza sativa Japonica Group]
BGIOSGA011779	LOC_Os03g04020.1	1059	544	1302	234	249	392	2.49446	5.03e-05	up	PREDICTED: expansin-like A1 [Oryza sativa Japonica Group]
BGIOSGA011514	LOC_Os03g04070.1	269	242	244	441	408	713	0.372373	3.03e-08	down	PREDICTED: NAC domain-containing protein 67-like [Oryza sativa Japonica Group]
BGIOSGA011784	LOC_Os03g04100.1	869	321	483	1027	690	1244	0.438766	0.00141835	down	hypothetical protein OsI_09872 [Oryza sativa Indica Group]
BGIOSGA011785	LOC_Os03g04110.1	1334	665	1168	343	198	367	2.67819	4.5e-06	up	chitin elicitor binding protein, partial [Oryza sativa Japonica Group]
BGIOSGA011504	LOC_Os03g04240.1	24	19	41	0	0	0	112.949	4.11e-07	up	hypothetical protein OsI_09891 [Oryza sativa Indica Group]
BGIOSGA011810	LOC_Os03g04470.1	1838	778	926	1801	2327	1707	0.459142	0.00272837	down	hypothetical protein OsI_09926 [Oryza sativa Indica Group]
BGIOSGA011823	LOC_Os03g04660.1	97	191	190	66	69	40	2.02859	0.00916858	up	hypothetical protein OsI_09948 [Oryza sativa Indica Group]
BGIOSGA011848	LOC_Os03g05110.1	125	101	174	30	37	41	2.76774	6.66e-06	up	hypothetical protein OsI_09988 [Oryza sativa Indica Group]
BGIOSGA011860	LOC_Os03g05320.1	2468	2529	1980	4522	4152	3945	0.422313	1.05e-07	down	hypothetical protein OsI_10013 [Oryza sativa Indica Group]
BGIOSGA011443	LOC_Os03g05530.1	2061	1934	2468	749	565	642	2.50018	1.77e-14	up	hypothetical protein OsI_10035 [Oryza sativa Indica Group]
BGIOSGA011433	LOC_Os03g05750.1	35	69	90	65	96	173	0.437547	0.00709542	down	hypothetical protein OsI_10051 [Oryza sativa Indica Group]
BGIOSGA011874	LOC_Os03g05770.1	2	10	187	0	0	1	126.613	0.00231839	up	PREDICTED: peroxidase 44 [Oryza sativa Japonica Group]
BGIOSGA011878	LOC_Os03g05860.1	324	271	218	9	3	20	20.0295	9.96e-20	up	hypothetical protein OsI_10060 [Oryza sativa Indica Group]
BGIOSGA011879	LOC_Os03g05880.1	935	530	834	73	86	130	6.04952	3.38e-17	up	hypothetical protein OsI_10062 [Oryza sativa Indica Group]
BGIOSGA011880	LOC_Os03g05900.1	197	145	504	21	15	42	8.06438	5.94e-10	up	hypothetical protein OsI_10063 [Oryza sativa Indica Group]
BGIOSGA011886	LOC_Os03g06000.1	168	104	272	0	0	0	728.887	2.37e-14	up	PREDICTED: expansin-A12 [Oryza sativa Japonica Group]
BGIOSGA011428	LOC_Os03g06010.1	9	1	12	0	0	0	29.257	0.00858223	up	PREDICTED: expansin-A25 [Oryza sativa Japonica Group]
BGIOSGA011893	LOC_Os03g06120.2	156	130	168	43	59	50	2.23848	0.000114719	up	PREDICTED: cell number regulator 13 [Oryza sativa Japonica Group]
BGIOSGA011416	LOC_Os03g06290.1	19	19	28	26	45	55	0.392285	0.00321483	down	hypothetical protein OsI_10097 [Oryza sativa Indica Group]
BGIOSGA011917	LOC_Os03g06654.1	11	11	15	39	14	26	0.358764	0.00759816	down	PREDICTED: probable indole-3-pyruvate monooxygenase YUCCA7 isoform X2 [Oryza sativa Japonica Group]
BGIOSGA011919	LOC_Os03g06680.1	707	617	782	162	158	161	3.30242	2.59e-18	up	hypothetical protein OsI_10127 [Oryza sativa Indica Group]
BGIOSGA011380	LOC_Os03g07180.2	8	17	23	0	0	1	33.2302	0.000435638	up	hypothetical protein OsI_10172 [Oryza sativa Indica Group]
BGIOSGA011941	LOC_Os03g07190.1	162	298	280	75	64	98	2.37888	6.75e-05	up	PREDICTED: uncharacterized protein LOC4331752 [Oryza sativa Japonica Group]
BGIOSGA011942	LOC_Os03g07220.1	97	129	57	184	150	118	0.483052	0.00864996	down	hypothetical protein OsI_10174 [Oryza sativa Indica Group]
BGIOSGA011958	LOC_Os03g07590.1	22	127	80	11	6	13	5.89703	9.68e-05	up	OSE3 [Oryza sativa Indica Group]
BGIOSGA011349	LOC_Os03g07960.1	3800	2408	2159	4610	4586	4933	0.454752	7.51e-05	down	hypothetical protein OsI_10231 [Oryza sativa Indica Group]
BGIOSGA011348	LOC_Os03g07970.1	139	145	110	262	182	187	0.479349	0.000239144	down	PREDICTED: uncharacterized protein LOC4331805 isoform X1 [Oryza sativa Japonica Group]
BGIOSGA011975	LOC_Os03g08080.1	416	238	208	393	486	539	0.466942	0.00133669	down	hypothetical protein OsI_10244 [Oryza sativa Indica Group]
BGIOSGA011332	LOC_Os03g08310.1	34	111	87	9	6	28	4.21127	0.000933529	up	RecName: Full=Protein TIFY 11a
BGIOSGA011983	LOC_Os03g08320.1	244	812	269	111	64	112	3.65027	0.000118766	up	PREDICTED: protein TIFY 11c [Oryza sativa Japonica Group]
BGIOSGA011329	LOC_Os03g08460.1	25	41	15	62	47	65	0.363421	0.00172108	down	ethylene responsive protein [Oryza sativa]
BGIOSGA011993	LOC_Os03g08550.1	582	302	529	77	53	84	5.03395	5.63e-14	up	PREDICTED: protein STRUBBELIG-RECEPTOR FAMILY 7-like [Oryza brachyantha]
BGIOSGA011996	LOC_Os03g08600.2	136	118	425	3	0	1	124.239	2.87e-15	up	hypothetical protein OsI_10286 [Oryza sativa Indica Group]
BGIOSGA012010	LOC_Os03g08840.1	197	355	571	56	67	144	3.15934	9.48e-05	up	hypothetical protein OsI_10307 [Oryza sativa Indica Group]
BGIOSGA012014	LOC_Os03g08900.1	48	66	20	449	272	317	0.10139	1.7e-14	down	hypothetical protein OsI_10313 [Oryza sativa Indica Group]
BGIOSGA011308	LOC_Os03g09020.3	55	53	89	1177	1111	1150	0.0428168	5.61e-86	down	hypothetical protein OsI_10323 [Oryza sativa Indica Group]
BGIOSGA011306	LOC_Os03g09060.1	146	86	117	236	223	225	0.386375	8.48e-07	down	hypothetical protein OsI_10327 [Oryza sativa Indica Group]
BGIOSGA011305	LOC_Os03g09070.1	97	106	102	389	409	836	0.144118	2.66e-18	down	hypothetical protein OsI_10329 [Oryza sativa Indica Group]
BGIOSGA012028	LOC_Os03g09220.5	5051	4541	2982	7422	6532	5891	0.4873	0.000414684	down	hypothetical protein OsI_10348 [Oryza sativa Indica Group]
BGIOSGA011294	LOC_Os03g09230.1	295	243	721	77	78	131	3.24773	1.5e-05	up	PREDICTED: non-specific lipid-transfer protein-like protein At2g13820 [Oryza sativa Japonica Group]
BGIOSGA012040	LOC_Os03g09880.1	88	140	130	22	29	44	2.8677	5.5e-05	up	hypothetical protein OsI_10368 [Oryza sativa Indica Group]
BGIOSGA012042	LOC_Os03g09910.1	397	187	165	19	3	14	16.5221	2.28e-13	up	hypothetical protein OsI_10370 [Oryza sativa Indica Group]
BGIOSGA011285	LOC_Os03g10010.1	63	52	109	10	23	13	3.5409	0.000216733	up	PREDICTED: uncharacterized protein LOC9272643 [Oryza sativa Japonica Group]
BGIOSGA011279	LOC_Os03g10080.1	4640	3885	3315	8772	7095	8179	0.378626	1.49e-09	down	hypothetical protein OsI_10383 [Oryza sativa Indica Group]
BGIOSGA012046	LOC_Os03g10090.1	19235	27466	16813	9875	6882	5436	2.19578	0.000427606	up	PREDICTED: polyol transporter 5 [Oryza sativa Japonica Group]
BGIOSGA012047	LOC_Os03g10100.1	1025	1373	618	1655	1101	2158	0.485494	0.00360843	down	hypothetical protein OsI_10385 [Oryza sativa Indica Group]
BGIOSGA012048	LOC_Os03g10110.1	299	381	31	1042	1440	2664	0.1115	0.00144005	down	hypothetical protein OsI_10386 [Oryza sativa Indica Group]
BGIOSGA012050	LOC_Os03g10180.1	5735	5005	3855	9206	8220	7339	0.451014	1.46e-05	down	PREDICTED: J domain-containing protein required for chloroplast accumulation response 1 [Oryza sativa Japonica Group]
BGIOSGA012056	LOC_Os03g10320.1	123	243	462	38	21	78	4.56809	1.3e-05	up	hypothetical protein OsI_10407 [Oryza sativa Indica Group]
BGIOSGA012063	LOC_Os03g10460.1	31	42	74	15	14	19	2.2813	0.0117918	up	hypothetical protein OsI_10419 [Oryza sativa Indica Group]
BGIOSGA011266	LOC_Os03g10469.3	30	19	23	46	27	64	0.407441	0.00382057	down	hypothetical protein OsI_10420 [Oryza sativa Indica Group]
BGIOSGA011250	LOC_Os03g10810.2	31	21	44	3	1	2	12.0322	8.56e-06	up	hypothetical protein OsI_10449 [Oryza sativa Indica Group]
BGIOSGA011245	LOC_Os03g10880.1	3715	2247	1814	5128	6219	5285	0.35722	9.1e-06	down	hypothetical protein OsI_10455 [Oryza sativa Indica Group]
BGIOSGA012086	LOC_Os03g11060.1	112	103	219	33	51	62	2.19542	0.0030047	up	hypothetical protein OsI_10471 [Oryza sativa Indica Group]
BGIOSGA011237	LOC_Os03g11110.1	364	147	305	99	97	108	2.02414	0.00388093	up	hypothetical protein OsI_10473 [Oryza sativa Indica Group]
BGIOSGA011232	LOC_Os03g11190.1	9	10	27	0	0	2	17.1836	0.00245773	up	PREDICTED: uncharacterized protein LOC107276562 [Oryza sativa Japonica Group]
BGIOSGA012091	LOC_Os03g11210.1	84	38	76	15	20	28	2.37503	0.00696782	up	PREDICTED: uncharacterized protein At5g01610 [Oryza sativa Japonica Group]
BGIOSGA012095	LOC_Os03g11290.1	126	132	256	63	41	63	2.30322	0.000315404	up	hypothetical protein OsI_10492 [Oryza sativa Indica Group]
BGIOSGA011225	LOC_Os03g11300.1	482	542	941	136	70	125	4.47664	7.7e-13	up	hypothetical protein OsI_10493 [Oryza sativa Indica Group]
BGIOSGA011223	LOC_Os03g11340.1	130	94	235	26	12	34	4.80838	1.82e-07	up	PREDICTED: probable leucine-rich repeat receptor-like protein kinase At1g35710 [Oryza sativa Japonica Group]
BGIOSGA011219	LOC_Os03g11510.1	19	21	47	4	6	6	3.99736	0.00259913	up	PREDICTED: mitochondrial substrate carrier family protein E [Oryza sativa Japonica Group]
BGIOSGA011213	LOC_Os03g11614.1	0	1	0	5	9	8	0.0366161	0.0018759	down	PREDICTED: MADS-box transcription factor 1 [Oryza sativa Japonica Group]
BGIOSGA012117	LOC_Os03g11650.1	240	165	490	80	53	35	3.89026	5.33e-06	up	hypothetical protein OsI_10528 [Oryza sativa Indica Group]
BGIOSGA011207	LOC_Os03g11780.1	65	97	127	26	20	49	2.31758	0.00316759	up	hypothetical protein OsI_10540 [Oryza sativa Indica Group]
BGIOSGA011204	LOC_Os03g11910.1	279	414	658	95	96	107	3.36199	1.26e-08	up	hypothetical protein OsI_10547 [Oryza sativa Indica Group]
BGIOSGA011201	LOC_Os03g12050.1	81	60	95	26	16	16	3.06893	4.39e-05	up	expressed protein [Oryza sativa Japonica Group]
BGIOSGA012138	LOC_Os03g12140.1	10	13	29	0	0	0	69.2094	2.61e-05	up	PREDICTED: glucan endo-1,3-beta-glucosidase 3 isoform X1 [Oryza sativa Japonica Group]
BGIOSGA012145	LOC_Os03g12250.1	403	101	265	64	71	87	2.62551	0.00232804	up	hypothetical protein OsI_10572 [Oryza sativa Indica Group]
BGIOSGA011197	LOC_Os03g12260.1	380	389	214	560	518	549	0.467404	0.00050563	down	PREDICTED: cytochrome P450 94B3 [Oryza sativa Japonica Group]
BGIOSGA012156	LOC_Os03g12500.1	0	1	0	5	0	22	0.0321927	0.00830724	down	PREDICTED: allene oxide synthase 2 [Oryza sativa Japonica Group]
BGIOSGA012158	LOC_Os03g12520.1	31	20	22	61	60	80	0.277538	1.02e-06	down	hypothetical protein OsI_10594 [Oryza sativa Indica Group]
BGIOSGA011189	LOC_Os03g12560.1	139	121	219	216	235	277	0.490789	8.41e-05	down	hypothetical protein OsI_10598 [Oryza sativa Indica Group]
BGIOSGA011183	LOC_Os03g12680.1	194	190	208	69	62	59	2.358	1.18e-06	up	hypothetical protein OsI_10613 [Oryza sativa Indica Group]
BGIOSGA011181	LOC_Os03g12700.1	6778	5703	4992	10327	12950	12416	0.372153	1.74e-08	down	hypothetical protein OsI_10615 [Oryza sativa Indica Group]
BGIOSGA012176	LOC_Os03g12879.1	132	102	157	0	0	0	532.6	1.54e-13	up	hypothetical protein OsI_10628 [Oryza sativa Indica Group]
BGIOSGA012177	LOC_Os03g12890.1	1481	719	579	5249	6565	5230	0.124739	1.02e-14	down	PREDICTED: branched-chain-amino-acid aminotransferase 2, chloroplastic [Oryza sativa Japonica Group]
BGIOSGA012179	LOC_Os03g12990.1	2963	3645	4530	1069	703	1472	2.63023	4.19e-08	up	PREDICTED: phytosulfokines 4-like [Oryza sativa Japonica Group]
BGIOSGA011168	LOC_Os03g13030.1	98	88	211	27	48	43	2.45105	0.00205609	up	hypothetical protein OsI_10641 [Oryza sativa Indica Group]
BGIOSGA011165	LOC_Os03g13070.1	0	0	0	73	116	110	0.00138524	2.17e-14	down	hypothetical protein OsI_10647 [Oryza sativa Indica Group]
BGIOSGA011164	LOC_Os03g13080.1	1	1	0	43	43	35	0.0124715	1.62e-08	down	hypothetical protein OsI_10648 [Oryza sativa Indica Group]
BGIOSGA011160	LOC_Os03g13210.1	172	183	1046	0	0	2	510.954	3.6e-09	up	hypothetical protein OsI_10661 [Oryza sativa Indica Group]
BGIOSGA011158	LOC_Os03g13250.1	65	59	89	17	10	17	3.66754	4.11e-06	up	hypothetical protein OsI_10666 [Oryza sativa Indica Group]
BGIOSGA012193	LOC_Os03g13300.1	329	523	1337	64	157	315	2.99996	0.0037557	up	hypothetical protein OsI_10669 [Oryza sativa Indica Group]
BGIOSGA011144	LOC_Os03g13570.1	9	7	26	0	0	0	55.3221	0.000161423	up	hypothetical protein OsI_10687 [Oryza sativa Indica Group]
BGIOSGA011135	LOC_Os03g13840.1	953	2022	1931	299	204	705	3.16029	8.09e-05	up	hypothetical protein OsI_10705 [Oryza sativa Indica Group]
BGIOSGA011132	LOC_Os03g13950.1	369	244	785	99	70	143	3.33484	1.05e-05	up	PREDICTED: actin-depolymerizing factor 5 [Oryza sativa Japonica Group]
BGIOSGA011126	LOC_Os03g14110.1	321	194	315	466	545	557	0.397222	3.14e-07	down	hypothetical protein OsI_10727 [Oryza sativa Indica Group]
BGIOSGA012226	LOC_Os03g14250.1	275	142	293	24	24	38	6.23588	6.93e-13	up	hypothetical protein OsI_10736 [Oryza sativa Indica Group]
BGIOSGA012237	LOC_Os03g14510.2	1385	837	842	1722	1755	1579	0.461732	0.000125774	down	PREDICTED: peptidyl-tRNA hydrolase ICT1, mitochondrial [Oryza sativa Japonica Group]
BGIOSGA012249	LOC_Os03g14840.1	25	40	134	0	1	1	71.5053	3.85e-07	up	hypothetical protein OsI_10787 [Oryza sativa Indica Group]
BGIOSGA011093	LOC_Os03g14880.1	99	132	184	21	50	38	2.79638	0.000330799	up	PREDICTED: uncharacterized protein LOC4332279 [Oryza sativa Japonica Group]
BGIOSGA012250	LOC_Os03g14910.1	4352	3297	1240	8963	9831	7227	0.264587	1.3e-05	down	hypothetical protein OsI_10793 [Oryza sativa Indica Group]
BGIOSGA012274	LOC_Os03g15690.1	356	232	326	501	637	568	0.401596	5.78e-07	down	hypothetical protein OsI_10847 [Oryza sativa Indica Group]
BGIOSGA011050	LOC_Os03g15920.1	0	1	1	6	5	8	0.0798141	0.0095918	down	PREDICTED: uncharacterized protein LOC4332353 [Oryza sativa Japonica Group]
BGIOSGA012287	LOC_Os03g15920.3	0	0	0	2	14	10	0.015615	0.000287852	down	PREDICTED: uncharacterized protein LOC4332352 [Oryza sativa Japonica Group]
BGIOSGA012292	LOC_Os03g15940.1	608	644	931	272	197	335	2.05924	5.15e-06	up	PREDICTED: LIM domain-containing protein WLIM2a [Oryza sativa Japonica Group]
BGIOSGA012295	LOC_Os03g16010.1	247	129	400	66	53	76	2.95663	3.36e-05	up	PREDICTED: LRR receptor-like serine/threonine-protein kinase FEI 1 isoform X2 [Oryza sativa Japonica Group]
BGIOSGA011044	LOC_Os03g16040.1	36	49	63	15	13	12	2.77367	0.0011625	up	hypothetical protein OsI_10886 [Oryza sativa Indica Group]
BGIOSGA011042	LOC_Os03g16050.1	2371	1539	1738	350	430	401	3.62062	5.38e-12	up	PREDICTED: fructose-1,6-bisphosphatase, chloroplastic [Oryza sativa Japonica Group]
BGIOSGA011029	LOC_Os03g16230.1	1032	1057	1341	4	6	5	172.428	1.78e-68	up	hypothetical protein OsI_10906 [Oryza sativa Indica Group]
BGIOSGA012305	LOC_Os03g16334.1	1977	1709	2574	394	403	774	3.03307	8.57e-09	up	hypothetical protein OsI_10909 [Oryza sativa Indica Group]
BGIOSGA012315	LOC_Os03g16470.2	345	184	223	321	471	401	0.475322	0.0013827	down	PREDICTED: uncharacterized protein LOC4332392 [Oryza sativa Japonica Group]
BGIOSGA012321	LOC_Os03g16670.1	3144	1731	2025	5918	4502	6015	0.32326	4.45e-09	down	PREDICTED: suppressor of disruption of TFIIS [Oryza sativa Japonica Group]
BGIOSGA011010	LOC_Os03g16780.1	23	24	124	3	11	11	4.82067	0.00303949	up	hypothetical protein OsI_10950 [Oryza sativa Indica Group]
BGIOSGA010989	LOC_Os03g17120.1	86	114	160	44	26	35	2.58349	7.41e-05	up	PREDICTED: arginine biosynthesis bifunctional protein ArgJ, chloroplastic [Oryza sativa Japonica Group]
BGIOSGA012351	LOC_Os03g17200.1	1	5	32	0	0	0	48.1646	0.00224688	up	PREDICTED: uncharacterized protein LOC4332439 [Oryza sativa Japonica Group]
BGIOSGA010978	LOC_Os03g17270.1	8	8	2	86	87	59	0.0590919	1.25e-13	down	hypothetical protein OsI_11034 [Oryza sativa Indica Group]
BGIOSGA010962	LOC_Os03g17590.1	879	493	417	1425	1345	946	0.367583	6.96e-05	down	PREDICTED: uncharacterized protein YKR070W isoform X1 [Oryza sativa Japonica Group]
BGIOSGA012367	LOC_Os03g17600.1	4015	2892	2932	5401	5420	5455	0.460443	2.18e-06	down	hypothetical protein OsI_11064 [Oryza sativa Indica Group]
BGIOSGA012369	LOC_Os03g17660.1	1122	1324	737	1986	1986	1966	0.412969	1.83e-05	down	PREDICTED: uncharacterized protein LOC4332473 [Oryza sativa Japonica Group]
BGIOSGA012379	LOC_Os03g17850.1	43	48	130	9	5	14	5.86737	8.95e-06	up	PREDICTED: probable glucuronosyltransferase Os03g0287800 [Oryza sativa Japonica Group]
BGIOSGA012380	LOC_Os03g17870.1	1054	1534	2206	84	14	426	7.27074	0.0111781	up	Os03g0288051, partial [Oryza sativa Japonica Group]
BGIOSGA012390	LOC_Os03g18020.1	141	125	124	187	217	218	0.475112	2.45e-05	down	hypothetical protein OsI_11099 [Oryza sativa Indica Group]
BGIOSGA010948	LOC_Os03g18030.1	79	151	192	16	5	52	4.51773	0.000469078	up	hypothetical protein OsI_11101 [Oryza sativa Indica Group]
BGIOSGA012398	LOC_Os03g18150.1	727	672	836	989	991	1621	0.47335	2.41e-06	down	hypothetical protein OsI_11115 [Oryza sativa Indica Group]
BGIOSGA012406	LOC_Os03g18300.1	79	96	93	17	26	9	3.82092	3e-05	up	hypothetical protein OsI_11131 [Oryza sativa Indica Group]
BGIOSGA010930	LOC_Os03g18380.2	61	71	100	29	18	31	2.25294	0.00142658	up	hypothetical protein OsJ_10472 [Oryza sativa Japonica Group]
BGIOSGA010919	LOC_Os03g18600.1	354	473	975	164	169	300	2.11631	0.00306864	up	PREDICTED: abscisic acid receptor PYL4 [Oryza sativa Japonica Group]
BGIOSGA012436	LOC_Os03g18850.1	130	413	421	29	59	61	4.80032	1.76e-06	up	PREDICTED: pathogenesis-related protein 1 [Oryza sativa Japonica Group]
BGIOSGA010907	LOC_Os03g18870.1	43	70	99	0	2	15	9.62424	5.36e-05	up	PREDICTED: chaperone protein DnaJ [Oryza sativa Japonica Group]
BGIOSGA012437	LOC_Os03g18890.1	433	210	224	38	44	72	4.36159	1.48e-07	up	PREDICTED: probable galacturonosyltransferase-like 7 [Oryza sativa Japonica Group]
BGIOSGA012438	LOC_Os03g18910.1	40	29	49	43	47	211	0.305327	0.00297983	down	hypothetical protein OsI_11192 [Oryza sativa Indica Group]
BGIOSGA012440	LOC_Os03g18940.1	276	191	247	423	415	475	0.412353	1.73e-08	down	hypothetical protein OsI_11194 [Oryza sativa Indica Group]
BGIOSGA010894	LOC_Os03g19240.1	1694	1204	940	3392	3902	3245	0.277846	1.86e-09	down	PREDICTED: acetate/butyrate--CoA ligase AAE7, peroxisomal [Oryza sativa Japonica Group]
BGIOSGA012458	LOC_Os03g19280.1	172	189	312	100	52	86	2.13468	0.000425332	up	hypothetical protein OsI_11228 [Oryza sativa Indica Group]
BGIOSGA012463	LOC_Os03g19380.1	890	995	1323	1478	1435	2570	0.444827	3.78e-06	down	PREDICTED: calvin cycle protein CP12-1, chloroplastic [Oryza sativa Japonica Group]
BGIOSGA010885	LOC_Os03g19390.2	285	374	894	142	145	282	2.02238	0.0125016	up	PREDICTED: bifunctional TENA2 protein [Oryza sativa Japonica Group]
BGIOSGA010871	LOC_Os03g19700.1	73	8	11	5	1	7	5.72921	0.0121437	up	PREDICTED: UPF0481 protein At3g47200 [Oryza sativa Japonica Group]
BGIOSGA012485	LOC_Os03g19720.1	1387	1298	930	2575	3563	3546	0.285101	4.49e-10	down	PREDICTED: squidulin [Oryza sativa Japonica Group]
BGIOSGA010861	LOC_Os03g20020.1	270	366	158	550	508	267	0.458425	0.0078785	down	hypothetical protein OsI_11302 [Oryza sativa Indica Group]
BGIOSGA012500	LOC_Os03g20120.1	913	1062	968	292	228	314	2.70443	1.31e-12	up	hypothetical protein OsI_11309 [Oryza sativa Indica Group]
BGIOSGA012502	LOC_Os03g20180.2	915	660	581	1587	1251	1075	0.421522	1.95e-05	down	hypothetical protein OsI_11312 [Oryza sativa Indica Group]
BGIOSGA010848	LOC_Os03g20380.1	13505	7285	7338	23778	18275	23139	0.333525	1.95e-07	down	hypothetical protein OsI_11332 [Oryza sativa Indica Group]
BGIOSGA010844	LOC_Os03g20440.1	117	141	293	45	39	64	2.76893	8.96e-05	up	hypothetical protein OsI_11340 [Oryza sativa Indica Group]
BGIOSGA012522	LOC_Os03g20500.1	104	73	189	17	24	28	3.91056	3.79e-06	up	hypothetical protein OsI_11347 [Oryza sativa Indica Group]
BGIOSGA010833	LOC_Os03g20730.1	225	188	909	111	77	151	2.83908	0.00280321	up	PREDICTED: chaperone protein dnaJ 20, chloroplastic [Oryza sativa Japonica Group]
BGIOSGA012533	LOC_Os03g20760.1	31	22	93	11	5	10	4.12789	0.00162089	up	hypothetical protein OsI_11367 [Oryza sativa Indica Group]
BGIOSGA010831	LOC_Os03g20840.1	74	63	79	114	106	178	0.414513	1.29e-05	down	hypothetical protein OsI_11371 [Oryza sativa Indica Group]
BGIOSGA012537	LOC_Os03g20850.1	31	17	64	9	2	14	3.38768	0.0130132	up	PREDICTED: probable arabinosyltransferase ARAD1 [Oryza sativa Japonica Group]
BGIOSGA010819	LOC_Os03g21000.1	2794	2620	3215	4358	3905	5160	0.488022	2.08e-11	down	hypothetical protein OsI_11393 [Oryza sativa Indica Group]
BGIOSGA010815	LOC_Os03g21040.2	499	688	2239	62	19	68	17.0822	4.71e-15	up	Putative r40c1 protein - rice [Oryza sativa Japonica Group]
BGIOSGA010810	LOC_Os03g21210.1	142	81	234	47	50	33	2.56508	0.00106834	up	PREDICTED: endoglucanase 9 [Oryza sativa Japonica Group]
BGIOSGA010809	LOC_Os03g21250.1	105	83	113	20	34	47	2.25304	0.00218919	up	hypothetical protein OsI_11412 [Oryza sativa Indica Group]
BGIOSGA012554	LOC_Os03g21260.1	14	34	62	4	3	7	5.84497	0.000467066	up	PREDICTED: 2,3-bisphosphoglycerate-independent phosphoglycerate mutase isoform X1 [Oryza sativa Japonica Group]
BGIOSGA010803	LOC_Os03g21460.1	486	477	651	198	154	203	2.19915	6.11e-09	up	PREDICTED: hydroxyacylglutathione hydrolase cytoplasmic [Oryza sativa Japonica Group]
BGIOSGA012559	LOC_Os03g21510.3	50	58	129	3	1	1	35.0276	1.95e-10	up	hypothetical protein OsI_11426 [Oryza sativa Indica Group]
BGIOSGA012569	LOC_Os03g21680.2	1533	1370	1181	2869	2404	2151	0.41967	3.38e-07	down	Os03g0334700, partial [Oryza sativa Japonica Group]
BGIOSGA012571	LOC_Os03g21710.1	16	21	6	24	14	97	0.260414	0.00989722	down	hypothetical protein OsI_11453 [Oryza sativa Indica Group]
BGIOSGA012582	LOC_Os03g21890.1	6736	4170	4534	9326	11184	9721	0.386718	9.71e-07	down	hypothetical protein OsI_11472 [Oryza sativa Indica Group]
BGIOSGA010774	LOC_Os03g22050.1	25	42	67	13	12	14	2.55457	0.00785482	up	hypothetical protein OsI_11492 [Oryza sativa Indica Group]
BGIOSGA010770	LOC_Os03g22120.1	321	364	1033	109	89	138	3.75304	1.58e-06	up	PREDICTED: sucrose synthase 4 [Oryza sativa Japonica Group]
BGIOSGA012598	LOC_Os03g22200.1	498	296	508	162	130	185	2.06997	7.31e-05	up	PREDICTED: bidirectional sugar transporter SWEET16 isoform X1 [Oryza sativa Japonica Group]
BGIOSGA010755	LOC_Os03g22420.1	1387	1159	908	2605	1736	1506	0.453957	0.000192425	down	PREDICTED: uncharacterized protein LOC4332809 isoform X2 [Oryza sativa Japonica Group]
BGIOSGA010753	LOC_Os03g22430.1	691	810	638	1227	1185	1103	0.463178	1.8e-06	down	PREDICTED: ATP-dependent Clp protease proteolytic subunit-related protein 3, chloroplastic [Oryza sativa Japonica Group]
BGIOSGA010748	LOC_Os03g22510.1	17	21	28	1	3	5	5.52348	0.0015388	up	hypothetical protein OsI_11543 [Oryza sativa Indica Group]
BGIOSGA010731	LOC_Os03g22780.1	425	233	189	374	510	528	0.460656	0.0026515	down	hypothetical protein OsI_11570 [Oryza sativa Indica Group]
BGIOSGA012615	LOC_Os03g22790.1	845	593	675	1366	1712	1746	0.331581	1.88e-10	down	PREDICTED: inactive beta-amylase 9 [Oryza sativa Japonica Group]
BGIOSGA010721	LOC_Os03g23980.1	5600	4351	3731	8383	8359	7160	0.43616	6.69e-06	down	PREDICTED: sanguinarine reductase [Oryza sativa Japonica Group]
BGIOSGA010757	LOC_Os03g24160.1	37	13	16	56	97	61	0.23148	5.64e-05	down	hypothetical protein OsI_11530 [Oryza sativa Indica Group]
BGIOSGA010694	LOC_Os03g24560.1	299	369	1598	56	49	107	7.76695	3.5e-08	up	hypothetical protein OsJ_10920 [Oryza sativa Japonica Group]
BGIOSGA010686	LOC_Os03g24860.1	929	503	373	1171	1226	963	0.412182	0.000747712	down	hypothetical protein OsI_11676 [Oryza sativa Indica Group]
BGIOSGA010685	LOC_Os03g24870.1	3	6	26	1	0	0	23.2128	0.00548148	up	PREDICTED: sugar transporter ERD6-like 16 [Oryza sativa Japonica Group]
BGIOSGA012679	LOC_Os03g24930.2	557	575	530	910	935	1510	0.381044	1.69e-08	down	hypothetical protein OsI_11685 [Oryza sativa Indica Group]
BGIOSGA010648	LOC_Os03g25850.1	682	466	241	773	943	816	0.423373	0.00181787	down	PREDICTED: uncharacterized protein LOC9270360 isoform X1 [Oryza sativa Japonica Group]
BGIOSGA012748	LOC_Os03g26130.1	60	75	155	15	14	16	4.75648	7.21e-07	up	hypothetical protein OsI_11803 [Oryza sativa Indica Group]
BGIOSGA010613	LOC_Os03g27040.1	874	413	403	1050	1219	1163	0.377079	8.72e-05	down	hypothetical protein OsI_11856 [Oryza sativa Indica Group]
BGIOSGA010611	LOC_Os03g27120.1	1410	956	1197	1767	1721	2636	0.445545	1.8e-06	down	PREDICTED: metacaspase-1 [Oryza sativa Japonica Group]
BGIOSGA010583	LOC_Os03g27990.1	544	324	435	168	127	157	2.20027	2.49e-05	up	hypothetical protein OsI_11922 [Oryza sativa Indica Group]
BGIOSGA010578	LOC_Os03g28130.1	5	4	29	0	0	0	48.8471	0.00081005	up	hypothetical protein OsI_11936 [Oryza sativa Indica Group]
BGIOSGA010570	LOC_Os03g28330.4	56	159	1051	8	13	4	34.1369	1.65e-05	up	hypothetical protein OsI_11950 [Oryza sativa Indica Group]
BGIOSGA010567	LOC_Os03g28400.1	335	330	669	113	93	101	3.21838	1.09e-08	up	PREDICTED: trafficking protein particle complex subunit 3 [Oryza sativa Japonica Group]
BGIOSGA012837	LOC_Os03g29240.1	228	332	935	94	45	57	5.58135	1.05e-07	up	hypothetical protein OsI_11975 [Oryza sativa Indica Group]
BGIOSGA012855	LOC_Os03g29830.1	43	45	108	15	14	32	2.3992	0.0124631	up	PREDICTED: uncharacterized protein LOC4333097 [Oryza sativa Japonica Group]
BGIOSGA010542	LOC_Os03g29850.1	480	452	407	602	638	922	0.47573	1.13e-05	down	PREDICTED: zinc transporter 2 [Oryza sativa Japonica Group]
BGIOSGA012862	LOC_Os03g29980.1	528	464	378	944	935	754	0.395701	8e-07	down	hypothetical protein OsI_12028 [Oryza sativa Indica Group]
BGIOSGA012871	LOC_Os03g30250.1	62	64	147	6	16	5	7.22068	8.88e-07	up	PREDICTED: COBRA-like protein 5 [Oryza sativa Japonica Group]
BGIOSGA010524	LOC_Os03g30420.1	57	33	13	76	94	50	0.358728	0.00915729	down	hypothetical protein OsI_12059 [Oryza sativa Indica Group]
BGIOSGA010502	LOC_Os03g31026.1	475	431	250	812	593	530	0.462065	0.00108368	down	hypothetical protein OsI_12114 [Oryza sativa Indica Group]
BGIOSGA012911	LOC_Os03g31150.1	222	222	130	316	290	367	0.457502	0.000285916	down	PREDICTED: uncharacterized protein LOC4333151 [Oryza sativa Japonica Group]
BGIOSGA012917	LOC_Os03g31300.2	3657	3203	3298	5566	4816	5807	0.479113	2.32e-09	down	PREDICTED: chaperone protein ClpB2, chloroplastic [Oryza sativa Japonica Group]
BGIOSGA012922	LOC_Os03g31510.1	271	330	806	107	90	274	2.24342	0.0110205	up	PREDICTED: cysteine proteinase inhibitor 8 [Oryza sativa Japonica Group]
BGIOSGA010486	LOC_Os03g31690.1	341	209	374	96	66	96	2.7136	3.89e-07	up	hypothetical protein OsI_12155 [Oryza sativa Indica Group]
BGIOSGA010465	LOC_Os03g32314.1	2226	3410	4544	842	921	1811	2.15843	0.000700852	up	PREDICTED: allene oxide cyclase 3, chloroplastic [Oryza sativa Japonica Group]
BGIOSGA012950	LOC_Os03g32470.1	661	88	106	3	6	4	50.6445	1.87e-07	up	hypothetical protein OsI_12197 [Oryza sativa Indica Group]
BGIOSGA010463	LOC_Os03g32490.1	4270	3752	4587	5566	6816	8991	0.447065	1.84e-07	down	hypothetical protein OsI_12198 [Oryza sativa Indica Group]
BGIOSGA012979	LOC_Os03g36530.1	1	6	3	12	15	15	0.180421	0.00279879	down	hypothetical protein OsI_12269 [Oryza sativa Indica Group]
BGIOSGA012981	LOC_Os03g36630.1	13	19	13	28	18	56	0.345698	0.00551255	down	hypothetical protein OsI_12273 [Oryza sativa Indica Group]
BGIOSGA010419	LOC_Os03g36900.1	1	1	5	35	35	18	0.057905	4.16e-07	down	hypothetical protein OsI_12289 [Oryza sativa Indica Group]
BGIOSGA010404	LOC_Os03g37411.1	250	232	199	420	196	503	0.477583	0.0011989	down	hypothetical protein OsI_12313 [Oryza sativa Indica Group]
BGIOSGA010395	LOC_Os03g37640.2	4296	3903	3336	10274	8873	8814	0.315376	1.61e-13	down	hypothetical protein OsI_12322 [Oryza sativa Indica Group]
BGIOSGA010386	LOC_Os03g37840.1	379	409	151	609	431	440	0.49692	0.0129906	down	PREDICTED: probable potassium transporter 16 [Oryza sativa Japonica Group]
BGIOSGA010383	LOC_Os03g37960.1	31	59	119	4	20	15	3.83823	0.00275581	up	hypothetical protein OsI_12341 [Oryza sativa Indica Group]
BGIOSGA010375	LOC_Os03g38230.1	230	204	77	586	649	394	0.241271	4.22e-06	down	hypothetical protein OsI_12357 [Oryza sativa Indica Group]
BGIOSGA013023	LOC_Os03g38730.1	21925	20726	16029	50613	45625	47224	0.313694	1.51e-12	down	hypothetical protein OsI_12389 [Oryza sativa Indica Group]
BGIOSGA010354	LOC_Os03g38800.1	41	28	111	13	5	11	4.58503	0.000362853	up	PREDICTED: AAA-ATPase At3g50940 [Oryza sativa Japonica Group]
BGIOSGA010321	LOC_Os03g39740.1	92	71	27	154	138	140	0.343189	0.000666941	down	hypothetical protein OsI_12470 [Oryza sativa Indica Group]
BGIOSGA013063	LOC_Os03g39760.1	2694	2246	1196	5526	4960	5224	0.303446	4.02e-07	down	hypothetical protein OsI_12472 [Oryza sativa Indica Group]
BGIOSGA013075	LOC_Os03g40100.1	5066	4504	2862	7321	7649	6387	0.446161	0.000148261	down	hypothetical protein OsI_12504 [Oryza sativa Indica Group]
BGIOSGA013077	LOC_Os03g40170.1	19	32	45	8	2	9	3.85241	0.0029575	up	hypothetical protein OsI_12512 [Oryza sativa Indica Group]
BGIOSGA013095	LOC_Os03g40920.1	87	91	153	22	33	59	2.18242	0.00627796	up	hypothetical protein OsI_12555 [Oryza sativa Indica Group]
BGIOSGA010271	LOC_Os03g40930.1	63	139	160	20	18	25	4.32172	8.15e-07	up	PREDICTED: uncharacterized protein LOC4333415 [Oryza sativa Japonica Group]
BGIOSGA013117	LOC_Os03g41510.5	2326	1127	960	2679	2715	2147	0.448507	0.00220696	down	PREDICTED: protein tas [Oryza sativa Japonica Group]
BGIOSGA010239	LOC_Os03g42100.1	17	15	29	4	4	5	3.50422	0.00980096	up	hypothetical protein OsI_12623 [Oryza sativa Indica Group]
BGIOSGA010210	LOC_Os03g42830.1	351	478	742	129	61	122	3.8133	3e-09	up	hypothetical protein OsI_12693 [Oryza sativa Indica Group]
BGIOSGA013173	LOC_Os03g43010.1	145	116	152	287	317	305	0.341562	3.28e-11	down	PREDICTED: uncharacterized protein LOC4333506 [Oryza sativa Japonica Group]
BGIOSGA013183	LOC_Os03g43410.1	31	24	36	1	0	0	63.711	4.76e-06	up	PREDICTED: auxin-responsive protein IAA12 [Oryza sativa Japonica Group]
BGIOSGA010193	LOC_Os03g43430.1	180	188	535	48	68	133	2.67452	0.00229231	up	RecName: Full=Sec-independent protein translocase protein TATA, chloroplastic; AltName: Full=Protein THYLAKOID ASSEMBLY 4; AltName: Full=Protein TWIN-ARGININE TRANSLOCATION A; Flags: Precursor
BGIOSGA010163	LOC_Os03g44040.1	31	22	20	52	46	33	0.422838	0.00521863	down	hypothetical protein LOC_Os03g44040 [Oryza sativa Japonica Group]
BGIOSGA010150	LOC_Os03g44250.1	109	202	71	13	9	23	6.737	2.84e-07	up	hypothetical protein OsI_12792 [Oryza sativa Indica Group]
BGIOSGA013214	LOC_Os03g44380.1	55	55	75	17	7	32	2.55581	0.00631303	up	hypothetical protein OsI_12802 [Oryza sativa Indica Group]
BGIOSGA013217	LOC_Os03g44420.1	172	33	66	8	16	26	4.19019	0.00173361	up	hypothetical protein OsI_12805 [Oryza sativa Indica Group]
BGIOSGA016678	LOC_Os03g44560.1	165	144	270	52	38	60	2.90033	6.6e-07	up	hypothetical protein OsI_16454 [Oryza sativa Indica Group]
BGIOSGA016673	LOC_Os03g44670.1	1606	2490	1723	6291	4280	4186	0.302382	1.18e-09	down	hypothetical protein OsI_16445 [Oryza sativa Indica Group]
BGIOSGA010140	LOC_Os03g44740.1	238	51	71	251	391	451	0.254024	0.000220149	down	PREDICTED: flavonoid 3'-monooxygenase [Oryza sativa Japonica Group]
BGIOSGA010138	LOC_Os03g44810.1	62	56	109	144	86	119	0.488582	0.00133803	down	PREDICTED: probable E3 ubiquitin-protein ligase BAH1-like 1 isoform X1 [Oryza sativa Japonica Group]
BGIOSGA013235	LOC_Os03g45250.1	68	30	52	101	167	193	0.245288	4.21e-07	down	PREDICTED: plant cysteine oxidase 2 [Oryza sativa Japonica Group]
BGIOSGA013242	LOC_Os03g45390.1	97	55	151	50	30	22	2.19622	0.0130134	up	PREDICTED: glucan endo-1,3-beta-glucosidase 8 [Oryza sativa Japonica Group]
BGIOSGA010104	LOC_Os03g46070.1	150	109	297	18	15	27	6.88836	5.19e-11	up	PREDICTED: alpha-amylase/trypsin inhibitor [Oryza sativa Japonica Group]
BGIOSGA013264	LOC_Os03g46200.1	18	12	11	42	35	55	0.239177	7.08e-06	down	PREDICTED: uncharacterized N-acetyltransferase p20 [Oryza sativa Japonica Group]
BGIOSGA013266	LOC_Os03g46300.1	188	136	99	15	5	22	7.97532	1.65e-09	up	hypothetical protein LOC_Os03g46300 [Oryza sativa Japonica Group]
BGIOSGA010085	LOC_Os03g46660.1	144	129	446	36	24	33	5.64862	5.97e-08	up	hypothetical protein OsI_12942 [Oryza sativa Indica Group]
BGIOSGA018687	LOC_Os03g46884.1	12	32	43	0	0	0	116.994	7.26e-07	up	hypothetical protein OsI_18703 [Oryza sativa Indica Group]
BGIOSGA013313	LOC_Os03g47270.1	98	199	302	51	57	49	2.80379	0.000194413	up	PREDICTED: ATP-dependent RNA helicase A [Oryza sativa Japonica Group]
BGIOSGA013327	LOC_Os03g47610.5	153	109	546	15	17	20	11.1515	1.75e-10	up	hypothetical protein OsI_13021 [Oryza sativa Indica Group]
BGIOSGA010046	LOC_Os03g47810.1	280	291	125	616	474	785	0.292782	2.16e-06	down	hypothetical protein OsI_13040 [Oryza sativa Indica Group]
BGIOSGA013347	LOC_Os03g48050.1	30	50	23	56	55	73	0.433527	0.00474485	down	hypothetical protein OsI_13060 [Oryza sativa Indica Group]
BGIOSGA010029	LOC_Os03g48180.2	3045	2234	4006	1091	946	1225	2.13839	3.16e-07	up	hypothetical protein OsI_13072 [Oryza sativa Indica Group]
BGIOSGA010023	LOC_Os03g48250.1	0	0	0	3	12	4	0.0210001	0.00120872	down	hypothetical protein OsI_13078 [Oryza sativa Indica Group]
BGIOSGA013359	LOC_Os03g48300.2	3970	2796	2199	6574	4973	4904	0.42015	3.12e-05	down	PREDICTED: inositol hexakisphosphate and diphosphoinositol-pentakisphosphate kinase isoform X1 [Oryza sativa Japonica Group]
BGIOSGA010022	LOC_Os03g48320.1	63	74	103	20	21	28	2.61623	0.00016775	up	hypothetical protein OsI_13085 [Oryza sativa Indica Group]
BGIOSGA013362	LOC_Os03g48390.1	89	113	168	39	35	46	2.31196	0.000211982	up	PREDICTED: costars family protein [Oryza sativa Japonica Group]
BGIOSGA010019	LOC_Os03g48430.1	133	130	335	46	44	67	2.81189	0.000144896	up	putative oxygenase [Oryza sativa Japonica Group]
BGIOSGA013366	LOC_Os03g48560.1	62	22	43	7	2	5	6.98219	4.18e-05	up	PREDICTED: beta-glucuronosyltransferase GlcAT14B [Oryza sativa Japonica Group]
BGIOSGA010012	LOC_Os03g48610.1	38	29	75	14	8	11	3.19998	0.0015425	up	hypothetical protein OsI_13103 [Oryza sativa Indica Group]
BGIOSGA010010	LOC_Os03g48626.1	1144	928	1665	191	199	159	5.03575	1.81e-19	up	hypothetical protein OsI_13105 [Oryza sativa Indica Group]
BGIOSGA010004	LOC_Os03g48770.1	8	19	78	0	0	2	38.1755	0.000114271	up	PREDICTED: germin-like protein 3-5 [Oryza sativa Japonica Group]
BGIOSGA010003	LOC_Os03g48780.1	86	307	1051	8	1	35	24.8221	0.000566703	up	hypothetical protein OsI_13114 [Oryza sativa Indica Group]
BGIOSGA013384	LOC_Os03g49126.1	13	41	44	8	6	7	3.50316	0.00571095	up	hypothetical protein OsI_13143 [Oryza sativa Indica Group]
BGIOSGA013389	LOC_Os03g49220.2	304	217	257	371	370	447	0.498411	1.49e-05	down	hypothetical protein OsI_13153 [Oryza sativa Indica Group]
BGIOSGA013397	LOC_Os03g49440.1	131	103	114	28	20	56	2.59865	0.000501654	up	hypothetical protein OsI_13169 [Oryza sativa Indica Group]
BGIOSGA009964	LOC_Os03g49630.1	8029	7081	5501	12547	10845	11133	0.458414	5.77e-06	down	hypothetical protein OsI_13189 [Oryza sativa Indica Group]
BGIOSGA013410	LOC_Os03g49720.1	5705	4248	3311	7427	7142	6281	0.487113	0.000344965	down	PREDICTED: probable plastid-lipid-associated protein 4, chloroplastic [Oryza sativa Japonica Group]
BGIOSGA013419	LOC_Os03g49940.1	948	866	750	1531	1484	1442	0.438508	1.54e-07	down	hypothetical protein OsI_13211 [Oryza sativa Indica Group]
BGIOSGA013421	LOC_Os03g50030.1	9	6	35	0	0	2	18.375	0.0031281	up	PREDICTED: phospholipase A2 homolog 3 [Oryza sativa Japonica Group]
BGIOSGA009946	LOC_Os03g50160.1	118	86	326	8	10	52	5.69878	0.000142446	up	PREDICTED: chemocyanin [Oryza sativa Japonica Group]
BGIOSGA009916	LOC_Os03g50810.1	323	382	427	118	88	89	2.90135	1.02e-10	up	hypothetical protein OsI_13294 [Oryza sativa Indica Group]
BGIOSGA013459	LOC_Os03g50820.1	4	12	11	0	0	0	36.8199	0.00144997	up	PREDICTED: probable transmembrane ascorbate ferrireductase 3 isoform X2 [Oryza sativa Japonica Group]
BGIOSGA009908	LOC_Os03g51010.1	378	584	826	153	99	187	3.0819	1.19e-07	up	PREDICTED: monoglyceride lipase [Oryza sativa Japonica Group]
BGIOSGA009901	LOC_Os03g51150.1	319	84	112	50	47	55	2.62172	0.00642632	up	hypothetical protein OsI_13324 [Oryza sativa Indica Group]
BGIOSGA009890	LOC_Os03g51470.1	8	16	37	2	3	3	5.55174	0.00523273	up	PREDICTED: uncharacterized protein LOC4333957 [Oryza sativa Japonica Group]
BGIOSGA013493	LOC_Os03g51580.1	33	37	84	5	3	3	10.3347	4.39e-07	up	hypothetical protein OsI_13359 [Oryza sativa Indica Group]
BGIOSGA009875	LOC_Os03g51950.1	3268	2744	2005	5969	6040	4471	0.370724	2.12e-06	down	PREDICTED: thioredoxin-like protein AAED1, chloroplastic [Oryza sativa Japonica Group]
BGIOSGA009868	LOC_Os03g52170.1	27115	24794	17689	45649	41953	34275	0.436695	2.47e-05	down	hypothetical protein OsI_13396 [Oryza sativa Indica Group]
BGIOSGA013515	LOC_Os03g52380.1	29	40	81	14	15	17	2.40432	0.0116046	up	PREDICTED: uncharacterized protein LOC4334014 [Oryza sativa Japonica Group]
BGIOSGA013516	LOC_Os03g52390.1	43	109	188	16	1	15	8.10124	9.87e-06	up	PREDICTED: proteinase inhibitor PSI-1.2 [Oryza sativa Japonica Group]
BGIOSGA009858	LOC_Os03g52410.1	6	15	11	15	26	49	0.272636	0.00291808	down	hypothetical protein OsJ_12475 [Oryza sativa Japonica Group]
BGIOSGA009850	LOC_Os03g52630.1	3171	2032	2710	881	516	444	3.26548	3.82e-08	up	PREDICTED: endoglucanase 10 [Oryza sativa Japonica Group]
BGIOSGA013523	LOC_Os03g52794.1	44	54	100	18	14	18	2.94823	0.000445076	up	PREDICTED: telomerase Cajal body protein 1 [Oryza sativa Japonica Group]
BGIOSGA013524	LOC_Os03g52840.1	48670	38073	31973	87241	84243	68543	0.376818	2.92e-07	down	PREDICTED: serine hydroxymethyltransferase, mitochondrial [Oryza sativa Japonica Group]
BGIOSGA013554	LOC_Os03g53670.1	485	639	364	1078	836	740	0.431525	0.000105703	down	PREDICTED: probable ATP-dependent RNA helicase ddx17 isoform X2 [Oryza sativa Japonica Group]
BGIOSGA013562	LOC_Os03g53800.5	2550	782	1884	67	110	141	12.3757	2.02e-17	up	PREDICTED: beta-glucosidase BoGH3B [Oryza sativa Japonica Group]
BGIOSGA013566	LOC_Os03g53930.1	112	180	179	192	295	278	0.460288	0.000333461	down	.
BGIOSGA013573	LOC_Os03g54130.1	14015	9591	4244	24815	27426	15953	0.313885	0.000176617	down	PREDICTED: senescence-specific cysteine protease SAG39-like [Oryza sativa Japonica Group]
BGIOSGA009798	LOC_Os03g54160.2	327	176	278	97	69	66	2.54903	3.21e-05	up	PREDICTED: MADS-box transcription factor 14 isoform X2 [Oryza sativa Japonica Group]
BGIOSGA009786	LOC_Os03g54910.1	142	87	177	47	59	35	2.11865	0.00443518	up	PREDICTED: PLASMODESMATA CALLOSE-BINDING PROTEIN 2 [Oryza sativa Japonica Group]
BGIOSGA009775	LOC_Os03g55290.1	134	2	62	0	0	0	272.68	0.000796688	up	PREDICTED: peamaclein [Oryza sativa Japonica Group]
BGIOSGA013617	LOC_Os03g55530.1	270	360	377	473	821	827	0.355228	6.43e-07	down	PREDICTED: probable N-acetyltransferase HLS1 [Oryza sativa Japonica Group]
BGIOSGA013620	LOC_Os03g55590.1	1062	1574	1955	304	437	895	2.1337	0.00335051	up	PREDICTED: uncharacterized protein LOC4334216 [Oryza sativa Japonica Group]
BGIOSGA009763	LOC_Os03g55640.1	1561	1554	1260	2241	2405	2275	0.48133	6.51e-06	down	putative chloroplast thylakoidal processing peptidase [Oryza sativa Japonica Group]
BGIOSGA011425	LOC_Os03g55830.1	28	49	72	10	13	23	2.42898	0.0137307	up	hypothetical protein OsI_10075 [Oryza sativa Indica Group]
BGIOSGA009748	LOC_Os03g56060.1	17	5	23	2	2	1	6.61177	0.00830511	up	putative glycosyl transferase [Oryza sativa Japonica Group]
BGIOSGA009742	LOC_Os03g56200.1	29	5	13	0	1	1	17.8989	0.00240806	up	hypothetical protein OsI_13692 [Oryza sativa Indica Group]
BGIOSGA013642	LOC_Os03g56270.1	639	275	328	61	89	101	3.78489	1.49e-06	up	hypothetical protein OsI_13698 [Oryza sativa Indica Group]
BGIOSGA009733	LOC_Os03g56370.1	818	481	635	1260	1610	1518	0.332246	8.72e-09	down	PREDICTED: putative S-adenosyl-L-methionine-dependent methyltransferase Mvan_0910 [Oryza sativa Japonica Group]
BGIOSGA009732	LOC_Os03g56400.1	26	30	29	35	44	52	0.491843	0.00885965	down	hypothetical protein OsI_13712 [Oryza sativa Indica Group]
BGIOSGA009724	LOC_Os03g56610.1	88	47	140	9	6	21	5.77018	3.42e-06	up	PREDICTED: uncharacterized protein LOC4334296 [Oryza sativa Japonica Group]
BGIOSGA009719	LOC_Os03g56782.1	51	50	123	8	3	17	6.04472	1.21e-05	up	PREDICTED: uncharacterized protein LOC4334306 [Oryza sativa Japonica Group]
BGIOSGA013665	LOC_Os03g56820.1	52	50	49	14	15	24	2.18137	0.00819166	up	hypothetical protein OsI_13744 [Oryza sativa Indica Group]
BGIOSGA009712	LOC_Os03g56900.1	182	160	307	78	35	73	2.64171	4.72e-05	up	hypothetical protein OsI_13754 [Oryza sativa Indica Group]
BGIOSGA009703	LOC_Os03g57080.1	102	75	288	57	36	59	2.2465	0.0120533	up	PREDICTED: patatin-like protein 3 [Oryza sativa Japonica Group]
BGIOSGA009698	LOC_Os03g57140.1	907	1193	1903	409	367	573	2.225	2.23e-05	up	PREDICTED: accelerated cell death 11 [Oryza sativa Japonica Group]
BGIOSGA013684	LOC_Os03g57190.1	47	37	83	14	17	21	2.38438	0.00601928	up	RecName: Full=Transcription factor PCF6
BGIOSGA013686	LOC_Os03g57220.1	7864	5169	5602	12904	8980	8737	0.465364	4.91e-05	down	RecName: Full=Peroxisomal (S)-2-hydroxy-acid oxidase GLO1; AltName: Full=Glycolate oxidase 1; Short=GOX 1; Short=OsGLO1; AltName: Full=Short chain alpha-hydroxy acid oxidase GLO1
BGIOSGA009686	LOC_Os03g57349.1	184	106	267	69	52	83	2.04736	0.00304295	up	expressed protein [Oryza sativa Japonica Group]
BGIOSGA009682	LOC_Os03g57460.1	202	81	217	5	12	9	14.2108	1.66e-13	up	PREDICTED: fasciclin-like arabinogalactan protein 16 [Oryza sativa Japonica Group]
BGIOSGA013702	LOC_Os03g57640.1	50	67	74	3	7	10	7.2167	6.85e-08	up	hypothetical protein OsI_13838 [Oryza sativa Indica Group]
BGIOSGA009657	LOC_Os03g58000.1	144	117	75	273	280	223	0.331376	4.37e-06	down	hypothetical protein OsI_13870 [Oryza sativa Indica Group]
BGIOSGA013727	LOC_Os03g58230.1	1811	1704	1035	3525	2694	2459	0.404884	3.15e-05	down	PREDICTED: uncharacterized protein LOC4334422 [Oryza sativa Japonica Group]
BGIOSGA009641	LOC_Os03g58290.1	879	1010	939	1160	1862	2392	0.396839	5.3e-06	down	hypothetical protein OsI_13900 [Oryza sativa Indica Group]
BGIOSGA009640	LOC_Os03g58320.1	102	97	96	6	16	35	3.98821	0.000128574	up	hypothetical protein OsI_13901 [Oryza sativa Indica Group]
BGIOSGA009635	LOC_Os03g58410.1	71	108	258	43	23	60	2.58778	0.0044543	up	hypothetical protein OsI_13910 [Oryza sativa Indica Group]
BGIOSGA013745	LOC_Os03g58650.1	46	30	47	17	8	16	2.29327	0.0132448	up	hypothetical protein OsI_13931 [Oryza sativa Indica Group]
BGIOSGA013758	LOC_Os03g58940.1	210	523	677	150	83	123	2.97866	5.96e-05	up	PREDICTED: protein YLS3 [Oryza sativa Japonica Group]
BGIOSGA013775	LOC_Os03g59180.2	1015	1556	845	1489	1471	2531	0.485771	0.00157473	down	hypothetical protein OsI_13982 [Oryza sativa Indica Group]
BGIOSGA013779	LOC_Os03g59210.1	78	69	102	5	1	8	13.591	9.7e-12	up	unknown protein [Oryza sativa Japonica Group]
BGIOSGA009602	LOC_Os03g59264.1	168	154	59	555	340	232	0.263427	4.2e-05	down	hypothetical protein OsI_13992 [Oryza sativa Indica Group]
BGIOSGA013787	LOC_Os03g59320.1	8947	8016	5623	11883	12521	13424	0.459161	3.24e-05	down	PREDICTED: uncharacterized protein LOC4334513 [Oryza sativa Japonica Group]
BGIOSGA009600	LOC_Os03g59340.1	84	79	203	7	6	9	12.278	3.37e-12	up	PREDICTED: probable cellulose synthase A catalytic subunit 2 [UDP-forming] [Oryza sativa Japonica Group]
BGIOSGA013792	LOC_Os03g59430.1	198	198	306	48	33	89	3.15544	2.34e-06	up	hypothetical protein OsI_14005 [Oryza sativa Indica Group]
BGIOSGA009592	LOC_Os03g59580.1	139	114	89	224	240	213	0.385145	5.59e-06	down	PREDICTED: nudix hydrolase 16, mitochondrial [Oryza sativa Japonica Group]
BGIOSGA009582	LOC_Os03g59720.1	6	7	13	290	274	340	0.0216651	5.9e-50	down	PREDICTED: uncharacterized protein LOC4334544 [Oryza sativa Japonica Group]
BGIOSGA013814	LOC_Os03g60080.1	988	1534	1245	2873	4026	6015	0.223133	2.79e-12	down	stress-induced transcription factor NAC1 [Oryza sativa Japonica Group]
BGIOSGA009572	LOC_Os03g60090.2	1422	1305	1944	690	397	664	2.02994	6.96e-06	up	PREDICTED: probable methylenetetrahydrofolate reductase [Oryza sativa Japonica Group]
BGIOSGA013818	LOC_Os03g60190.1	299	232	357	32	31	31	7.09888	2.58e-23	up	hypothetical protein OsI_14065 [Oryza sativa Indica Group]
BGIOSGA009563	LOC_Os03g60250.1	95	77	113	128	166	189	0.443088	2.86e-05	down	hypothetical protein [Oryza sativa Japonica Group]
BGIOSGA013821	LOC_Os03g60260.1	108	139	564	36	21	58	5.16897	2.64e-05	up	hypothetical protein OsI_14071 [Oryza sativa Indica Group]
BGIOSGA013825	LOC_Os03g60380.1	260	204	316	53	90	118	2.24411	0.000467891	up	hypothetical protein OsI_14080 [Oryza sativa Indica Group]
BGIOSGA009559	LOC_Os03g60390.1	1295	1203	2260	258	211	322	4.5079	7.89e-18	up	putative PHD-type zinc finger protein [Oryza sativa Japonica Group]
BGIOSGA009556	LOC_Os03g60509.2	2174	1980	3693	815	936	1090	2.04995	3.1e-05	up	PREDICTED: chalcone--flavonone isomerase [Oryza sativa Japonica Group]
BGIOSGA013833	LOC_Os03g60580.1	802	1441	1827	196	108	253	5.57642	2.31e-13	up	hypothetical protein OsI_14096 [Oryza sativa Indica Group]
BGIOSGA013841	LOC_Os03g60750.1	102	63	117	21	19	16	3.76796	1.52e-06	up	PREDICTED: ribosomal RNA large subunit methyltransferase E isoform X4 [Oryza sativa Japonica Group]
BGIOSGA009543	LOC_Os03g60840.1	346	371	1374	45	17	140	7.82584	0.0011833	up	PREDICTED: Bowman-Birk type trypsin inhibitor [Oryza sativa Japonica Group]
BGIOSGA009542	LOC_Os03g60850.1	366	322	590	64	62	80	4.63526	4.71e-16	up	hypothetical protein OsI_14122 [Oryza sativa Indica Group]
BGIOSGA013846	LOC_Os03g60920.1	419	460	529	186	148	190	2.03959	9.99e-08	up	PREDICTED: hemK methyltransferase family member 2 [Oryza sativa Japonica Group]
BGIOSGA013851	LOC_Os03g61030.2	74	90	55	149	133	192	0.357613	3.42e-06	down	PREDICTED: transcription termination/antitermination protein NusG isoform X1 [Oryza sativa Japonica Group]
BGIOSGA009527	LOC_Os03g61100.1	10	0	5	25	21	22	0.167008	0.00132221	down	hypothetical protein OsI_14146 [Oryza sativa Indica Group]
BGIOSGA013857	LOC_Os03g61330.2	322	401	587	109	86	124	3.0893	2.76e-10	up	hypothetical protein OsI_14154 [Oryza sativa Indica Group]
BGIOSGA009516	LOC_Os03g61480.1	4	2	1	204	279	303	0.00673111	7.55e-31	down	Os03g0830300 [Oryza sativa Japonica Group]
BGIOSGA009517	LOC_Os03g61490.1	1	0	0	31	19	54	0.00803005	1.11e-07	down	PREDICTED: cell number regulator 10 [Oryza sativa Japonica Group]
BGIOSGA013869	LOC_Os03g61570.2	2	3	3	90	52	89	0.0265336	8.79e-17	down	PREDICTED: GATA transcription factor 16 [Oryza sativa Japonica Group]
BGIOSGA009509	LOC_Os03g61600.1	68	92	246	26	14	18	5.13422	2.72e-06	up	hypothetical protein OsJ_13230 [Oryza sativa Japonica Group]
BGIOSGA013872	LOC_Os03g61620.1	102	50	34	15	8	5	5.15941	0.000193151	up	hypothetical protein OsI_14184 [Oryza sativa Indica Group]
BGIOSGA013877	LOC_Os03g61700.1	72	57	126	26	29	23	2.40742	0.00174222	up	PREDICTED: uncharacterized protein LOC4334678 isoform X1 [Oryza sativa Japonica Group]
BGIOSGA013879	LOC_Os03g61720.1	17	6	11	0	0	1	24.0291	0.00240909	up	PREDICTED: probable glycerol-3-phosphate acyltransferase 3 [Oryza sativa Japonica Group]
BGIOSGA013882	LOC_Os03g61780.2	56	49	121	13	2	7	7.7174	7.71e-07	up	expressed protein [Oryza sativa Japonica Group]
BGIOSGA009501	LOC_Os03g61840.1	124	121	149	0	4	0	73.7108	6.46e-15	up	PREDICTED: uncharacterized protein LOC107277200 [Oryza sativa Japonica Group]
BGIOSGA013887	LOC_Os03g61890.1	4671	4065	2607	10293	9178	7304	0.325188	2.99e-07	down	PREDICTED: translocase of chloroplast 159, chloroplastic [Oryza sativa Japonica Group]
BGIOSGA009499	LOC_Os03g61900.1	1792	885	2187	386	233	335	3.83991	8.94e-10	up	expressed protein [Oryza sativa Japonica Group]
BGIOSGA013888	LOC_Os03g61920.1	603	650	809	151	108	151	3.81645	9.41e-22	up	PREDICTED: electron transfer flavoprotein subunit alpha, mitochondrial [Oryza sativa Japonica Group]
BGIOSGA013890	LOC_Os03g61960.1	468	477	800	175	162	230	2.30719	1.05e-06	up	PREDICTED: ferredoxin-3, chloroplastic [Oryza sativa Japonica Group]
BGIOSGA013892	LOC_Os03g62010.1	103	101	111	144	130	224	0.484598	0.000128905	down	PREDICTED: uncharacterized protein LOC4334704 [Oryza sativa Japonica Group]
BGIOSGA009486	LOC_Os03g62240.1	2031	1533	1168	2970	2937	2578	0.426992	2.83e-05	down	hypothetical protein OsI_14242 [Oryza sativa Indica Group]
BGIOSGA013906	LOC_Os03g62270.1	214	253	463	93	55	109	2.72414	1.3e-05	up	hypothetical protein OsI_14245 [Oryza sativa Indica Group]
BGIOSGA009480	LOC_Os03g62340.1	1248	1750	1886	543	423	587	2.3897	2.16e-09	up	hypothetical protein OsI_14251 [Oryza sativa Indica Group]
BGIOSGA009478	LOC_Os03g62388.1	382	390	290	875	768	642	0.354649	4.42e-08	down	hypothetical protein OsI_14255 [Oryza sativa Indica Group]
BGIOSGA009468	LOC_Os03g62510.1	1588	723	502	3164	3115	1994	0.261098	1.16e-05	down	hypothetical protein OsI_14265 [Oryza sativa Indica Group]
BGIOSGA009462	LOC_Os03g62620.2	1111	2019	2025	604	338	490	2.74579	4.93e-07	up	hypothetical protein OsJ_13328 [Oryza sativa Japonica Group]
BGIOSGA013921	LOC_Os03g62670.1	1	0	0	2026	1436	1863	0.000154081	3.72e-26	down	hypothetical protein OsI_14284 [Oryza sativa Indica Group]
BGIOSGA009460	LOC_Os03g62680.1	67	59	46	285	227	229	0.177667	1.59e-17	down	PREDICTED: poly(ADP-ribose) glycohydrolase 1 [Oryza sativa Japonica Group]
BGIOSGA009458	LOC_Os03g62740.1	7	7	21	43	19	26	0.295936	0.00345571	down	hypothetical protein OsI_14292 [Oryza sativa Indica Group]
BGIOSGA009456	LOC_Os03g62780.1	2115	1103	1067	3560	3678	3007	0.319115	1.08e-06	down	putative ribosomal S1 protein (with alternative splicing) [Oryza sativa Japonica Group]
BGIOSGA009454	LOC_Os03g62830.1	9	12	23	0	0	0	58.8949	6.71e-05	up	hypothetical protein OsI_14301 [Oryza sativa Indica Group]
BGIOSGA013933	LOC_Os03g62910.3	2024	1640	1192	384	289	266	3.98296	6.73e-11	up	PREDICTED: uncharacterized protein LOC4334769 isoform X3 [Oryza sativa Japonica Group]
BGIOSGA009446	LOC_Os03g62950.1	80	80	55	145	137	148	0.383595	6.35e-06	down	hypothetical protein OsI_14313 [Oryza sativa Indica Group]
BGIOSGA013939	LOC_Os03g63060.1	162	199	169	68	44	51	2.48975	9.26e-06	up	PREDICTED: CRIB domain-containing protein RIC4-like [Oryza sativa Japonica Group]
BGIOSGA009444	LOC_Os03g63074.3	38	48	37	243	177	235	0.144013	2.33e-23	down	hypothetical protein OsI_14320 [Oryza sativa Indica Group]
BGIOSGA009442	LOC_Os03g63110.1	142	84	145	26	26	60	2.53505	0.001006	up	hypothetical protein OsI_14323 [Oryza sativa Indica Group]
BGIOSGA013948	LOC_Os03g63310.1	328	260	369	49	42	157	3.00091	0.0003022	up	hypothetical protein OsI_14337 [Oryza sativa Indica Group]
BGIOSGA013950	LOC_Os03g63330.1	89	21	91	3	0	4	21.9045	1.16e-07	up	hypothetical protein OsI_14341 [Oryza sativa Indica Group]
BGIOSGA009422	LOC_Os03g63540.1	33	2	8	0	0	0	60.373	0.00055459	up	PREDICTED: vegetative cell wall protein gp1 [Oryza sativa Japonica Group]
BGIOSGA009420	LOC_Os03g63560.1	76	56	46	112	120	120	0.386344	3.89e-05	down	hypothetical protein OsI_14365 [Oryza sativa Indica Group]
BGIOSGA009419	LOC_Os03g63590.1	32	46	83	13	3	11	4.50767	0.000206144	up	hypothetical protein OsI_14368 [Oryza sativa Indica Group]
BGIOSGA009412	LOC_Os03g63760.1	260	239	246	91	44	103	2.42888	3.25e-05	up	hypothetical protein OsI_14384 [Oryza sativa Indica Group]
BGIOSGA013984	LOC_Os03g63950.1	351	412	1307	73	71	126	5.60959	2.32e-08	up	hypothetical protein OsI_14401 [Oryza sativa Indica Group]
BGIOSGA013989	LOC_Os03g64050.1	430	32	116	6	9	10	17.8399	7.84e-08	up	hypothetical protein OsI_14409 [Oryza sativa Indica Group]
BGIOSGA009402	LOC_Os03g64100.1	87	72	214	11	12	40	4.43693	0.000114016	up	hypothetical protein OsI_14417 [Oryza sativa Indica Group]
BGIOSGA009394	LOC_Os03g64210.3	355	422	690	195	112	202	2.17691	0.000100307	up	hypothetical protein OsI_14427 [Oryza sativa Indica Group]
BGIOSGA013992	LOC_Os03g64230.2	45	36	79	7	3	14	5.06043	5.88e-05	up	hypothetical protein OsI_14429 [Oryza sativa Indica Group]
BGIOSGA009392	LOC_Os03g64260.1	2	10	42	0	1	1	19.0075	0.0040558	up	hypothetical protein OsI_14431 [Oryza sativa Indica Group]
BGIOSGA009389	LOC_Os03g64310.1	4	1	17	0	0	0	28.2267	0.0122327	up	PREDICTED: uncharacterized protein LOC4334870 [Oryza sativa Japonica Group]
BGIOSGA013998	LOC_Os03g64320.1	207	188	202	80	54	61	2.3341	4.66e-06	up	hypothetical protein OsI_14439 [Oryza sativa Indica Group]
BGIOSGA015743	LOC_Os04g01140.1	202	74	93	48	40	28	2.42766	0.00768026	up	H0102C09.4 [Oryza sativa Indica Group]
BGIOSGA015753	LOC_Os04g01470.1	41	8	1	0	1	2	13.3407	0.0108284	up	hypothetical protein OsI_14513 [Oryza sativa Indica Group]
BGIOSGA015755	LOC_Os04g01490.2	371	674	731	162	133	251	2.47971	2.96e-05	up	hypothetical protein OsI_14560 [Oryza sativa Indica Group]
BGIOSGA015756	LOC_Os04g01500.1	73	151	209	2	5	2	35.3889	2.81e-15	up	B0616E02-H0507E05.1 [Oryza sativa Indica Group]
BGIOSGA015731	LOC_Os04g01540.1	2197	1929	1497	2879	2790	3075	0.493932	3.93e-05	down	B0616E02-H0507E05.5 [Oryza sativa Indica Group]
BGIOSGA015763	LOC_Os04g01660.1	45	37	63	91	83	82	0.423852	7.35e-05	down	PREDICTED: glyoxylate/hydroxypyruvate reductase HPR3 [Oryza sativa Japonica Group]
BGIOSGA015773	LOC_Os04g01960.1	61	38	46	14	12	15	2.70076	0.00186112	up	H0201G08.7 [Oryza sativa Indica Group]
BGIOSGA015693	LOC_Os04g02650.1	7	14	26	1	0	0	32.1614	0.00061047	up	hypothetical protein OsI_14631 [Oryza sativa Indica Group]
BGIOSGA015800	LOC_Os04g02970.1	323	91	10	0	7	2	35.1996	0.00271903	up	hypothetical protein OsI_14652 [Oryza sativa Indica Group]
BGIOSGA015816	LOC_Os04g03830.1	157	150	224	442	297	520	0.320834	1.06e-11	down	hypothetical protein OsI_14685 [Oryza sativa Indica Group]
BGIOSGA015817	LOC_Os04g03850.1	6	14	5	32	20	31	0.234503	0.000553079	down	hypothetical protein OsI_14686 [Oryza sativa Indica Group]
BGIOSGA015818	LOC_Os04g03860.1	20	31	53	12	5	7	3.24152	0.00515378	up	hypothetical protein OsI_14687 [Oryza sativa Indica Group]
BGIOSGA015673	LOC_Os04g03980.1	77	43	48	22	14	20	2.31163	0.00790608	up	OSIGBa0126J24.9 [Oryza sativa Indica Group]
BGIOSGA015822	LOC_Os04g04030.1	67	84	81	160	160	186	0.347771	1.96e-09	down	PREDICTED: uncharacterized protein LOC4334999 [Oryza sativa Japonica Group]
BGIOSGA015825	LOC_Os04g04330.2	9	9	9	0	0	0	37.1711	0.000920608	up	hypothetical protein OsI_14704 [Oryza sativa Indica Group]
BGIOSGA015653	LOC_Os04g05650.1	75	63	177	4	6	9	12.1957	1.4e-10	up	hypothetical protein OsI_14727 [Oryza sativa Indica Group]
BGIOSGA015864	LOC_Os04g07890.1	66	33	126	9	8	16	5.05589	3.16e-05	up	hypothetical protein OsI_14779 [Oryza sativa Indica Group]
BGIOSGA015619	LOC_Os04g08350.2	3124	1896	2210	5667	5794	5922	0.316343	1.04e-10	down	beta-cyanoalanine synthase [Oryza sativa Indica Group]
BGIOSGA002601	LOC_Os04g08370.1	16	8	14	0	1	0	26.694	0.00117559	up	hypothetical protein OsI_00051 [Oryza sativa Indica Group]
BGIOSGA015612	LOC_Os04g08550.1	49	53	47	99	92	137	0.348132	4.9e-07	down	PREDICTED: probable NAD(P)H-dependent oxidoreductase 1 [Oryza sativa Japonica Group]
BGIOSGA015992	LOC_Os04g09530.1	27	61	67	19	14	15	2.42671	0.00926582	up	hypothetical protein OsI_15058 [Oryza sativa Indica Group]
BGIOSGA015968	LOC_Os04g10650.1	121	98	87	0	3	2	46.6853	2.27e-13	up	PREDICTED: CDT1-like protein a, chloroplastic [Oryza sativa Japonica Group]
BGIOSGA015518	LOC_Os04g10750.1	999	681	646	1181	1486	1540	0.421548	1.03e-05	down	RecName: Full=Probable inorganic phosphate transporter 1-4; Short=OsPT4; Short=OsPht1;4; AltName: Full=H(+)/Pi cotransporter; AltName: Full=OsPT1
BGIOSGA015961	LOC_Os04g11390.1	2041	1780	4239	535	497	867	3.16196	2.1e-07	up	OSJNBa0059D20.11 [Oryza sativa Japonica Group]
BGIOSGA015528	LOC_Os04g11760.1	13	2	1	40	16	32	0.14491	0.000879688	down	hypothetical protein OsI_14983 [Oryza sativa Indica Group]
BGIOSGA036321	LOC_Os04g11970.1	821	700	687	38	27	22	19.3522	5.44e-46	up	OSIGBa0132I10.2 [Oryza sativa Indica Group]
BGIOSGA015537	LOC_Os04g12140.1	25	32	48	11	6	4	3.73413	0.00150576	up	hypothetical protein OsI_14964 [Oryza sativa Indica Group]
BGIOSGA015602	LOC_Os04g12530.1	2778	2749	1284	4344	3687	3287	0.46674	0.00205079	down	hypothetical protein OsI_14839 [Oryza sativa Indica Group]
BGIOSGA030683	LOC_Os04g12639.1	42	43	71	5	0	4	13.1816	6.87e-08	up	hypothetical protein OsI_31215 [Oryza sativa Indica Group]
BGIOSGA015593	LOC_Os04g12920.1	294	208	424	633	609	894	0.325234	9.48e-10	down	hypothetical protein OsI_14853 [Oryza sativa Indica Group]
BGIOSGA015588	LOC_Os04g12960.1	25	26	37	75	79	117	0.245537	4.42e-09	down	hypothetical protein OsI_14864 [Oryza sativa Indica Group]
BGIOSGA015903	LOC_Os04g12980.1	77	132	115	8	5	15	8.91161	3.49e-11	up	PREDICTED: UDP-glycosyltransferase 74F2 [Oryza sativa Japonica Group]
BGIOSGA015555	LOC_Os04g14410.1	156	186	176	26	14	19	6.7162	6.32e-16	up	hypothetical protein OsI_14938 [Oryza sativa Indica Group]
BGIOSGA015546	LOC_Os04g14680.1	38	40	91	9	4	11	5.27306	2.19e-05	up	RecName: Full=Probable L-ascorbate peroxidase 3; AltName: Full=OsAPx03
BGIOSGA015545	LOC_Os04g14690.1	2	12	25	0	0	0	51.2209	0.000663773	up	hypothetical protein OsI_14950 [Oryza sativa Indica Group]
BGIOSGA015543	LOC_Os04g14710.1	0	0	0	22	21	30	0.0057645	1.6e-08	down	hypothetical protein OsI_14953 [Oryza sativa Indica Group]
BGIOSGA014013	LOC_Os04g15630.1	77	69	84	140	91	225	0.389907	4.97e-05	down	hypothetical protein OsI_14473 [Oryza sativa Indica Group]
BGIOSGA009376	LOC_Os04g16680.1	46037	28553	20343	55198	55465	45103	0.467997	0.00171371	down	PREDICTED: sedoheptulose-1,7-bisphosphatase, chloroplastic [Oryza sativa Japonica Group]
BGIOSGA023659	LOC_Os04g18790.1	18	14	23	2	1	1	10.3578	0.00052871	up	hypothetical protein OsI_27460 [Oryza sativa Indica Group]
BGIOSGA016021	LOC_Os04g19740.1	195	313	403	51	33	32	5.88377	8.06e-14	up	hypothetical protein OsI_15126 [Oryza sativa Indica Group]
BGIOSGA016025	LOC_Os04g19960.1	0	0	0	8	2	5	0.028584	0.00412775	down	hypothetical protein OsI_15132 [Oryza sativa Indica Group]
BGIOSGA016026	LOC_Os04g20070.1	16	18	11	28	21	34	0.419817	0.0124029	down	hypothetical protein OsI_15133 [Oryza sativa Indica Group]
BGIOSGA015457	LOC_Os04g20330.1	155	204	228	75	65	68	2.12876	3.53e-05	up	hypothetical protein OsI_15139 [Oryza sativa Indica Group]
BGIOSGA016056	LOC_Os04g21340.1	75	75	125	23	23	20	3.10029	1.2e-05	up	PREDICTED: uncharacterized protein LOC4335373 [Oryza sativa Japonica Group]
BGIOSGA015430	LOC_Os04g21350.2	80	156	88	21	39	43	2.40373	0.00501177	up	OSIGBa0131F24.5 [Oryza sativa Indica Group]
BGIOSGA016094	LOC_Os04g22900.1	463	500	352	143	57	82	3.63573	1.86e-07	up	hypothetical protein OsI_15270 [Oryza sativa Indica Group]
BGIOSGA016010	LOC_Os04g24410.1	709	635	629	945	1081	1105	0.477865	7.93e-07	down	hypothetical protein OsI_15093 [Oryza sativa Indica Group]
BGIOSGA015483	LOC_Os04g24430.1	53	42	121	6	20	11	4.17025	0.000449686	up	hypothetical protein OsI_15088 [Oryza sativa Indica Group]
BGIOSGA015355	LOC_Os04g24710.1	45	67	95	22	17	28	2.32719	0.00306181	up	hypothetical protein OsI_15339 [Oryza sativa Indica Group]
BGIOSGA026039	LOC_Os04g25440.1	747	914	949	259	143	380	2.5901	6.09e-06	up	PREDICTED: 7-deoxyloganetin glucosyltransferase [Oryza sativa Japonica Group]
BGIOSGA016128	LOC_Os04g25570.1	688	731	409	1384	1257	1117	0.374614	6.34e-06	down	OSIGBa0097I24.2 [Oryza sativa Indica Group]
BGIOSGA015346	LOC_Os04g25800.1	329	270	278	0	2	5	95.9623	3.43e-26	up	hypothetical protein OsI_15353 [Oryza sativa Indica Group]
BGIOSGA001724	LOC_Os04g25990.1	81	100	156	6	7	6	13.2019	1.55e-14	up	PREDICTED: tRNA (adenine(58)-N(1))-methyltransferase catalytic subunit TRMT61A [Oryza sativa Japonica Group]
BGIOSGA015342	LOC_Os04g26320.1	365	631	794	2	7	2	120.32	5.48e-36	up	PREDICTED: jacalin-related lectin 9 [Oryza sativa Japonica Group]
BGIOSGA016141	LOC_Os04g26870.1	106	28	22	7	5	14	4.78534	0.00243193	up	RecName: Full=Probable aldo-keto reductase 1
BGIOSGA033377	LOC_Os04g28990.1	82	88	159	9	5	11	9.8824	1.61e-12	up	PREDICTED: putative quinone-oxidoreductase homolog, chloroplastic [Oryza sativa Japonica Group]
BGIOSGA015276	LOC_Os04g29090.1	31	29	27	0	0	0	120.174	1.79e-07	up	PREDICTED: L-gulonolactone oxidase 5 [Oryza sativa Japonica Group]
BGIOSGA016199	LOC_Os04g29550.1	0	0	0	46	48	86	0.00235051	4.65e-12	down	PREDICTED: putative ripening-related protein 1 [Oryza sativa Japonica Group]
BGIOSGA016201	LOC_Os04g29580.1	2	2	0	15	9	24	0.0657247	0.000114226	down	hypothetical protein OsI_15511 [Oryza sativa Indica Group]
BGIOSGA016208	LOC_Os04g30200.1	95	93	139	0	1	0	227.957	1.93e-10	up	hypothetical protein OsI_15537 [Oryza sativa Indica Group]
BGIOSGA015249	LOC_Os04g30240.1	2	0	0	245	108	130	0.00317659	3.5e-14	down	hypothetical protein OsI_15545 [Oryza sativa Indica Group]
BGIOSGA016217	LOC_Os04g30490.1	658	1117	1469	51	23	77	16.4649	6.51e-26	up	PREDICTED: protein DETOXIFICATION 16 [Oryza sativa Japonica Group]
BGIOSGA016219	LOC_Os04g30540.1	50	39	120	17	9	11	4.16286	0.000121218	up	hypothetical protein OsI_15563 [Oryza sativa Indica Group]
BGIOSGA015235	LOC_Os04g30730.1	190	133	252	17	51	58	3.38158	8.52e-05	up	hypothetical protein OsI_15569 [Oryza sativa Indica Group]
BGIOSGA015234	LOC_Os04g30740.1	116	167	191	0	1	3	89.6378	4.72e-16	up	hypothetical protein OsI_15570 [Oryza sativa Indica Group]
BGIOSGA015225	LOC_Os04g30890.1	198	296	342	52	52	70	3.6261	1.3e-10	up	hypothetical protein OsI_15583 [Oryza sativa Indica Group]
BGIOSGA016230	LOC_Os04g31000.1	74	93	122	38	36	25	2.17428	0.00189762	up	hypothetical protein OsI_15593 [Oryza sativa Indica Group]
BGIOSGA015219	LOC_Os04g31040.3	686	505	695	1890	1943	2383	0.229593	1.19e-25	down	PREDICTED: violaxanthin de-epoxidase, chloroplastic [Oryza sativa Japonica Group]
BGIOSGA016235	LOC_Os04g31050.1	0	0	0	5	9	12	0.0160837	0.000116875	down	hypothetical protein OsI_15599 [Oryza sativa Indica Group]
BGIOSGA015217	LOC_Os04g31070.1	1481	2411	2205	109	61	72	19.2191	9.63e-49	up	RecName: Full=Stearoyl-[acyl-carrier-protein] 9-desaturase 5, chloroplastic; Short=Stearoyl-ACP desaturase 5; AltName: Full=Acyl-[acyl-carrier-protein] desaturase 5; Flags: Precursor
BGIOSGA016238	LOC_Os04g31110.1	0	0	0	55	49	42	0.00285195	1.98e-11	down	OSJNBb0089B03.11 [Oryza sativa Japonica Group]
BGIOSGA015216	LOC_Os04g31120.1	2031	2212	1107	5972	5162	5468	0.250173	4.96e-10	down	hypothetical protein OsI_15607 [Oryza sativa Indica Group]
BGIOSGA016250	LOC_Os04g31270.1	339	346	513	503	622	672	0.497292	1.5e-05	down	OSIGBa0092E09.3 [Oryza sativa Indica Group]
BGIOSGA015208	LOC_Os04g31524.1	0	0	0	67	50	59	0.00238636	2.6e-12	down	hypothetical protein OsI_15637 [Oryza sativa Indica Group]
BGIOSGA016275	LOC_Os04g31924.1	64	74	80	22	13	25	2.78048	0.000108532	up	PREDICTED: protein NUCLEAR FUSION DEFECTIVE 4 [Oryza sativa Japonica Group]
BGIOSGA016278	LOC_Os04g32010.1	58	44	48	15	3	10	4.16183	0.000191216	up	PREDICTED: probable acetolactate synthase 2, chloroplastic [Oryza sativa Japonica Group]
BGIOSGA016303	LOC_Os04g32340.1	193	196	175	417	317	331	0.404305	3.23e-08	down	hypothetical protein OsI_15701 [Oryza sativa Indica Group]
BGIOSGA016301	LOC_Os04g32370.1	519	600	498	1192	922	1213	0.373423	1.01e-11	down	PREDICTED: uncharacterized protein At2g33490 [Oryza sativa Japonica Group]
BGIOSGA016308	LOC_Os04g32480.1	17	101	69	12	9	9	4.72867	0.000709247	up	PREDICTED: protein TIFY 9 [Oryza sativa Japonica Group]
BGIOSGA015178	LOC_Os04g32590.1	813	296	650	127	104	168	3.36223	1.9e-06	up	hypothetical protein OsJ_14636 [Oryza sativa Japonica Group]
BGIOSGA016319	LOC_Os04g32740.1	6	14	0	68	48	133	0.0650699	8.49e-08	down	H0209H04.8 [Oryza sativa Indica Group]
BGIOSGA015169	LOC_Os04g32850.2	1623	184	847	1	2	0	653.352	2.78e-12	up	Pi21 protein [Oryza sativa Indica Group]
BGIOSGA016324	LOC_Os04g32920.2	223	418	376	379	432	1035	0.425518	0.00166586	down	RecName: Full=Potassium transporter 1; AltName: Full=OsHAK1
BGIOSGA016330	LOC_Os04g33060.1	3136	1838	1428	5240	5384	4602	0.322621	1.97e-06	down	hypothetical protein OsI_15758 [Oryza sativa Indica Group]
BGIOSGA015159	LOC_Os04g33070.1	41	44	58	94	50	123	0.411772	0.000446416	down	hypothetical protein OsI_15759 [Oryza sativa Indica Group]
BGIOSGA015158	LOC_Os04g33080.1	2518	2437	2098	6235	4747	5583	0.326938	1.42e-14	down	hypothetical protein OsI_15760 [Oryza sativa Indica Group]
BGIOSGA016334	LOC_Os04g33190.1	10918	5518	4697	15685	13277	11934	0.398142	0.000227032	down	H0502B11.5 [Oryza sativa Indica Group]
BGIOSGA015154	LOC_Os04g33200.1	157	33	147	2	3	2	35.7486	5.64e-11	up	H0502B11.6 [Oryza sativa Indica Group]
BGIOSGA015144	LOC_Os04g33450.1	41	42	67	5	12	3	5.45318	5.43e-05	up	PREDICTED: uncharacterized protein LOC4335760 [Oryza sativa Japonica Group]
BGIOSGA016353	LOC_Os04g33590.2	966	1187	1992	133	133	169	7.0921	9.71e-26	up	hypothetical protein OsI_15805 [Oryza sativa Indica Group]
BGIOSGA016356	LOC_Os04g33610.1	168	218	202	382	457	499	0.332533	4.09e-11	down	H0717B12.8 [Oryza sativa Indica Group]
BGIOSGA016358	LOC_Os04g33640.2	355	330	214	536	534	1273	0.302472	6.21e-06	down	hypothetical protein OsJ_14727 [Oryza sativa Japonica Group]
BGIOSGA016376	LOC_Os04g33880.1	226	192	209	67	66	102	2.0421	0.000159883	up	PREDICTED: putative HVA22-like protein g [Oryza sativa Japonica Group]
BGIOSGA016382	LOC_Os04g33980.1	5	1	8	26	29	29	0.123343	5.21e-06	down	OSIGBa0092M08.7 [Oryza sativa Indica Group]
BGIOSGA015125	LOC_Os04g33990.1	303	213	630	42	40	71	5.55338	3.32e-10	up	PREDICTED: protein YLS9 [Oryza sativa Japonica Group]
BGIOSGA016394	LOC_Os04g34270.1	179	304	433	79	69	98	2.78818	5.65e-06	up	hypothetical protein OsI_15864 [Oryza sativa Indica Group]
BGIOSGA016397	LOC_Os04g34320.1	31	31	30	236	167	264	0.105833	2.38e-29	down	hypothetical protein OsI_15868 [Oryza sativa Indica Group]
BGIOSGA015111	LOC_Os04g34490.1	8	14	34	3	1	0	10.2106	0.00245593	up	hypothetical protein OsI_15886 [Oryza sativa Indica Group]
BGIOSGA015105	LOC_Os04g34600.1	157	525	529	103	112	150	2.49275	0.00181677	up	hypothetical protein OsI_15903 [Oryza sativa Indica Group]
BGIOSGA016423	LOC_Os04g34910.1	12	3	23	0	0	0	50.0854	0.000489332	up	Os04g0428500 [Oryza sativa Japonica Group]
BGIOSGA016436	LOC_Os04g35140.1	147	143	472	34	28	64	4.46467	6.19e-06	up	hypothetical protein OsI_15934 [Oryza sativa Indica Group]
BGIOSGA015088	LOC_Os04g35200.1	517	551	1071	23	9	20	30.8617	1.5e-39	up	hypothetical protein OsI_15940 [Oryza sativa Indica Group]
BGIOSGA016443	LOC_Os04g35270.1	14	12	29	2	0	6	5.25719	0.0115497	up	hypothetical protein OsI_15945 [Oryza sativa Indica Group]
BGIOSGA015065	LOC_Os04g35520.1	432	274	829	146	101	203	2.54788	0.00028873	up	hypothetical protein OsI_15969 [Oryza sativa Indica Group]
BGIOSGA015063	LOC_Os04g35560.2	398	350	374	94	66	206	2.39518	0.000611362	up	PREDICTED: glutathione S-transferase TCHQD [Oryza sativa Japonica Group]
BGIOSGA016457	LOC_Os04g35770.1	35	15	36	0	8	6	4.49872	0.0100807	up	H0315A08.12 [Oryza sativa Indica Group]
BGIOSGA015029	LOC_Os04g36040.1	148	237	412	62	56	93	2.81712	5.18e-05	up	PREDICTED: protein NRT1/ PTR FAMILY 4.4 [Oryza sativa Japonica Group]
BGIOSGA012540	LOC_Os04g36590.1	28	38	30	65	60	60	0.394375	0.000166572	down	hypothetical protein OsI_11379 [Oryza sativa Indica Group]
BGIOSGA010342	LOC_Os04g36600.1	28	24	27	4	0	7	5.62408	0.00132816	up	PREDICTED: uncharacterized protein LOC4335943 [Oryza sativa Japonica Group]
BGIOSGA016475	LOC_Os04g36670.1	5	3	17	0	0	0	32.6065	0.00390248	up	hypothetical protein OsI_16041 [Oryza sativa Indica Group]
BGIOSGA016479	LOC_Os04g36720.1	29054	28483	21004	48592	42718	37278	0.467178	2.78e-05	down	hypothetical protein OsI_16048 [Oryza sativa Indica Group]
BGIOSGA015013	LOC_Os04g36760.1	9626	8812	8203	13367	16978	16273	0.432853	2.04e-07	down	hypothetical protein OsI_16052 [Oryza sativa Indica Group]
BGIOSGA016482	LOC_Os04g36770.1	2	0	1	21	16	9	0.0488752	9.07e-05	down	OSIGBa0140O07.5 [Oryza sativa Indica Group]
BGIOSGA016494	LOC_Os04g37490.1	218	290	158	326	247	789	0.389189	0.00143035	down	OSJNBa0064H22.5 [Oryza sativa Japonica Group]
BGIOSGA016495	LOC_Os04g37500.1	32	32	51	5	0	5	8.80116	1.12e-05	up	PREDICTED: glutamate decarboxylase 4 [Oryza sativa Japonica Group]
BGIOSGA016498	LOC_Os04g37550.1	201	143	83	50	37	69	2.15516	0.00965164	up	hypothetical protein OsI_16079 [Oryza sativa Indica Group]
BGIOSGA016512	LOC_Os04g37780.1	8421	9276	12181	1319	1331	1201	5.79187	9.3e-38	up	hypothetical protein CARUB_v10002094mg, partial [Capsella rubella]
BGIOSGA016515	LOC_Os04g37880.1	10	80	64	0	4	4	14.3217	4.46e-05	up	PREDICTED: uncharacterized protein LOC4336005 [Oryza sativa Japonica Group]
BGIOSGA016516	LOC_Os04g37890.1	105	106	188	0	0	0	537.738	2.09e-13	up	hypothetical protein OsI_16109 [Oryza sativa Indica Group]
BGIOSGA014985	LOC_Os04g38026.1	145	167	467	64	66	119	2.3034	0.00569001	up	PREDICTED: sugar transport protein 5 [Oryza sativa Japonica Group]
BGIOSGA008967	LOC_Os04g38274.1	438	384	481	721	667	888	0.43471	4.12e-11	down	hypothetical protein OsI_08777 [Oryza sativa Indica Group]
BGIOSGA016526	LOC_Os04g38360.1	9	58	90	0	0	1	106.953	1.93e-06	up	PREDICTED: uncharacterized protein LOC4336026 [Oryza sativa Japonica Group]
BGIOSGA016528	LOC_Os04g38390.1	1	0	1	594	742	1000	0.000647728	1.44e-23	down	PREDICTED: uncharacterized protein LOC4336027 [Oryza sativa Japonica Group]
BGIOSGA014978	LOC_Os04g38410.1	34	7	12	10321	19277	16129	0.000874476	2.3e-98	down	PREDICTED: chlorophyll a-b binding protein CP24, chloroplastic [Oryza sativa Japonica Group]
BGIOSGA014973	LOC_Os04g38450.1	667	310	517	142	149	144	2.59091	1.66e-05	up	hypothetical protein OsI_16142 [Oryza sativa Indica Group]
BGIOSGA016536	LOC_Os04g38530.1	73	92	327	18	30	30	4.50483	6.84e-05	up	hypothetical protein OsI_16152 [Oryza sativa Indica Group]
BGIOSGA016537	LOC_Os04g38540.1	2	0	2	11	5	8	0.12636	0.00967962	down	hypothetical protein OsI_16154 [Oryza sativa Indica Group]
BGIOSGA014963	LOC_Os04g38620.1	50	48	66	22	13	18	2.34528	0.00249637	up	Os04g0459700, partial [Oryza sativa Japonica Group]
BGIOSGA016540	LOC_Os04g38640.1	1411	752	583	1879	1594	1447	0.430767	0.000910601	down	OSJNBa0072F16.5 [Oryza sativa Japonica Group]
BGIOSGA016543	LOC_Os04g38680.1	202	104	203	0	0	11	37.1918	0.00250862	up	PREDICTED: vacuolar amino acid transporter 1 [Oryza sativa Japonica Group]
BGIOSGA016546	LOC_Os04g38720.1	243	252	414	106	60	106	2.52707	3.26e-06	up	PREDICTED: NAC domain-containing protein 92 [Oryza sativa Japonica Group]
BGIOSGA016550	LOC_Os04g38840.1	2	5	12	32	35	14	0.168593	0.000409547	down	PREDICTED: non-specific lipid-transfer protein-like protein At2g13820 [Oryza sativa Japonica Group]
BGIOSGA014955	LOC_Os04g38850.1	369	151	146	359	411	328	0.463626	0.00727489	down	PREDICTED: uncharacterized protein LOC4336064 [Oryza sativa Japonica Group]
BGIOSGA014952	LOC_Os04g38880.1	36	81	73	13	23	10	3.04623	0.00261436	up	Os04g0462600 [Oryza sativa Japonica Group]
BGIOSGA016561	LOC_Os04g38920.1	131	91	80	15	20	22	4.05948	1.36e-06	up	PREDICTED: uncharacterized protein LOC4336073 [Oryza sativa Japonica Group]
BGIOSGA016562	LOC_Os04g38930.1	22	33	38	91	56	86	0.303738	1.3e-06	down	B1358B12.18 [Oryza sativa Japonica Group]
BGIOSGA016566	LOC_Os04g39010.1	0	0	0	9	4	20	0.0131453	5.42e-05	down	PREDICTED: uncharacterized protein LOC4336080 isoform X1 [Oryza sativa Japonica Group]
BGIOSGA014941	LOC_Os04g39020.1	807	735	1474	258	142	354	3.03433	1.09e-06	up	hypothetical protein OsI_16212 [Oryza sativa Indica Group]
BGIOSGA016575	LOC_Os04g39130.1	107	68	73	156	157	139	0.416348	5.71e-05	down	hypothetical protein OsI_16231 [Oryza sativa Indica Group]
BGIOSGA014930	LOC_Os04g39140.1	201	215	98	330	424	367	0.35271	6.24e-05	down	hypothetical protein OsI_16232 [Oryza sativa Indica Group]
BGIOSGA014920	LOC_Os04g39320.1	12	38	6	207	83	348	0.0715345	2.04e-09	down	PREDICTED: wiskott-Aldrich syndrome protein homolog [Oryza sativa Japonica Group]
BGIOSGA014910	LOC_Os04g39489.2	55	128	58	29	13	15	3.29404	0.00117821	up	hypothetical protein OsI_16262 [Oryza sativa Indica Group]
BGIOSGA016587	LOC_Os04g39610.1	88	6	41	2	4	4	10.2203	0.000318672	up	B0806H07.1 [Oryza sativa Indica Group]
BGIOSGA016590	LOC_Os04g39650.1	9	5	28	0	2	1	9.91502	0.00853674	up	hypothetical protein OsI_16275 [Oryza sativa Indica Group]
BGIOSGA014893	LOC_Os04g39880.1	516	618	1225	307	202	347	2.06081	0.00083478	up	RecName: Full=Beta-glucosidase 12; Flags: Precursor
BGIOSGA014890	LOC_Os04g39950.1	46	34	44	61	81	61	0.456728	0.00180135	down	OSIGBa0106G07.5 [Oryza sativa Indica Group]
BGIOSGA014886	LOC_Os04g40040.1	639	426	648	1402	725	1203	0.394155	4.57e-07	down	hypothetical protein OsJ_15179 [Oryza sativa Japonica Group]
BGIOSGA014881	LOC_Os04g40140.2	87	63	192	40	13	22	3.39635	0.000452832	up	hypothetical protein OsI_16316 [Oryza sativa Indica Group]
BGIOSGA016608	LOC_Os04g40180.1	196	223	173	0	0	0	820.841	2.49e-15	up	hypothetical protein OsI_16318 [Oryza sativa Indica Group]
BGIOSGA014879	LOC_Os04g40190.2	364	445	768	0	0	0	2118.7	1.4e-19	up	hypothetical protein OsI_16319 [Oryza sativa Indica Group]
BGIOSGA016611	LOC_Os04g40400.1	396	524	401	770	750	804	0.433769	2.35e-07	down	hypothetical protein OsI_16332 [Oryza sativa Indica Group]
BGIOSGA016620	LOC_Os04g40530.1	114	64	76	357	664	499	0.125009	3.31e-16	down	PREDICTED: uncharacterized protein LOC4336185 [Oryza sativa Japonica Group]
BGIOSGA014861	LOC_Os04g40580.1	17	7	23	1	0	2	11.8619	0.00223676	up	hypothetical protein OsI_16350 [Oryza sativa Indica Group]
BGIOSGA016622	LOC_Os04g40630.3	45	58	551	1	4	12	27.4035	0.000266199	up	hypothetical protein OsI_16354 [Oryza sativa Indica Group]
BGIOSGA016624	LOC_Os04g40700.2	237	265	576	86	73	187	2.34328	0.00238305	up	PREDICTED: uncharacterized membrane protein At3g27390 isoform X1 [Oryza sativa Japonica Group]
BGIOSGA014851	LOC_Os04g40730.1	207	279	457	77	94	144	2.23536	0.000585371	up	PREDICTED: very-long-chain 3-oxoacyl-CoA reductase 1 [Oryza sativa Japonica Group]
BGIOSGA014849	LOC_Os04g40740.1	137	113	156	32	16	23	4.34956	6.21e-10	up	OSJNBa0081L15.6 [Oryza sativa Japonica Group]
BGIOSGA014841	LOC_Os04g40940.1	7	3	15	1	0	0	16.9644	0.0123531	up	PREDICTED: mitotic spindle checkpoint protein MAD2 [Oryza sativa Japonica Group]
BGIOSGA014836	LOC_Os04g41050.1	7	11	5	0	0	0	32.238	0.00265303	up	OJ991113_30.9 [Oryza sativa Japonica Group]
BGIOSGA014831	LOC_Os04g41160.1	1095	1125	1320	1619	1915	1879	0.490984	1.47e-07	down	PREDICTED: serine/threonine-protein kinase OXI1 [Oryza sativa Japonica Group]
BGIOSGA016651	LOC_Os04g41229.1	13	24	3	53	12	96	0.205314	0.00391715	down	PREDICTED: transcription factor bHLH129 [Oryza sativa Japonica Group]
BGIOSGA014810	LOC_Os04g41570.1	665	688	1424	108	90	308	4.17521	1.95e-06	up	H0522A01.10 [Oryza sativa Indica Group]
BGIOSGA014809	LOC_Os04g41580.1	121	108	162	37	25	49	2.67855	9.82e-06	up	hypothetical protein OsI_16466 [Oryza sativa Indica Group]
BGIOSGA014808	LOC_Os04g41620.1	310	285	179	4	0	35	16.4514	0.00671874	up	chitinase IIb [Oryza sativa Japonica Group]
BGIOSGA020863	LOC_Os04g41630.1	0	0	0	6	11	15	0.013075	2.83e-05	down	hypothetical protein OsI_23738 [Oryza sativa Indica Group]
BGIOSGA016684	LOC_Os04g41810.1	66	50	98	17	6	20	3.78994	5.62e-05	up	PREDICTED: cytochrome b561 and DOMON domain-containing protein At3g07570 [Oryza sativa Japonica Group]
BGIOSGA016687	LOC_Os04g41860.1	25	13	22	24	48	76	0.30759	0.00127515	down	hypothetical protein OsI_16473 [Oryza sativa Indica Group]
BGIOSGA014803	LOC_Os04g41900.1	22	7	61	2	0	4	11.1286	0.00082241	up	PREDICTED: uncharacterized protein LOC4336278 [Oryza sativa Japonica Group]
BGIOSGA014799	LOC_Os04g41970.1	302	296	1052	11	11	47	17.8236	7.83e-13	up	hypothetical protein OsI_16485 [Oryza sativa Indica Group]
BGIOSGA014796	LOC_Os04g42010.1	149	143	246	74	55	65	2.07642	0.000248902	up	OSIGBa0092E01.10 [Oryza sativa Indica Group]
BGIOSGA016708	LOC_Os04g42250.2	1648	1415	2830	454	395	665	2.92074	1.32e-08	up	PREDICTED: shikimate O-hydroxycinnamoyltransferase [Oryza sativa Japonica Group]
BGIOSGA016746	LOC_Os04g43060.1	524	568	777	997	1171	1588	0.374502	1.28e-09	down	PREDICTED: uncharacterized protein LOC4336363 [Oryza sativa Japonica Group]
BGIOSGA016747	LOC_Os04g43070.1	6394	5194	3041	12008	13148	11444	0.307517	3.56e-07	down	PREDICTED: ammonium transporter 1 member 1 [Oryza sativa Japonica Group]
BGIOSGA014735	LOC_Os04g43200.1	57	84	238	5	0	13	15.9091	7.99e-08	up	PREDICTED: peroxygenase [Oryza sativa Japonica Group]
BGIOSGA014730	LOC_Os04g43290.1	9	19	24	0	1	0	36.0961	0.000263556	up	PREDICTED: actin-related protein 2/3 complex subunit 2B isoform X1 [Oryza sativa Japonica Group]
BGIOSGA014719	LOC_Os04g43440.1	112	72	80	240	265	647	0.178564	4.77e-10	down	hypothetical protein OsI_16631 [Oryza sativa Indica Group]
BGIOSGA014717	LOC_Os04g43490.1	89	49	119	17	9	19	4.31224	4.67e-06	up	PREDICTED: casein kinase I [Oryza sativa Japonica Group]
BGIOSGA016760	LOC_Os04g43670.1	36	37	62	9	11	14	2.96889	0.00117819	up	PREDICTED: uncharacterized protein LOC4336406 [Oryza sativa Japonica Group]
BGIOSGA016774	LOC_Os04g44100.1	17	21	37	1	4	8	4.3151	0.00564336	up	PREDICTED: uncharacterized protein LOC4336427 [Oryza sativa Japonica Group]
BGIOSGA016795	LOC_Os04g44530.4	339	443	472	134	144	144	2.2373	5.64e-07	up	PREDICTED: uncharacterized protein LOC4336460 [Oryza sativa Japonica Group]
BGIOSGA016798	LOC_Os04g44570.1	11	1	28	1	0	0	26.6327	0.00494976	up	hypothetical protein OsI_16723 [Oryza sativa Indica Group]
BGIOSGA014674	LOC_Os04g44650.1	124	172	308	56	69	95	2.0361	0.00473326	up	OSJNBa0074L08.8 [Oryza sativa Japonica Group]
BGIOSGA016808	LOC_Os04g44730.1	4	1	1	23	20	41	0.0553588	3.7e-07	down	PREDICTED: lanC-like protein GCL2 [Oryza sativa Japonica Group]
BGIOSGA014667	LOC_Os04g44820.1	741	829	698	174	208	366	2.34019	5.11e-05	up	PREDICTED: E3 ubiquitin-protein ligase RMA1H1 [Oryza sativa Japonica Group]
BGIOSGA014666	LOC_Os04g44830.1	277	345	456	122	68	118	2.66059	2.17e-07	up	PREDICTED: thioredoxin M2, chloroplastic [Oryza sativa Japonica Group]
BGIOSGA016812	LOC_Os04g44850.1	139	39	86	5	10	23	5.35267	0.000109549	up	PREDICTED: probable galacturonosyltransferase-like 3 [Oryza sativa Japonica Group]
BGIOSGA016813	LOC_Os04g44870.1	273	140	193	13	18	37	6.86464	2.43e-10	up	PREDICTED: elicitor-responsive protein 3 [Oryza sativa Japonica Group]
BGIOSGA014663	LOC_Os04g44900.1	444	568	585	152	159	223	2.2737	4.66e-07	up	PREDICTED: L-type lectin-domain containing receptor kinase IV.1 [Oryza sativa Japonica Group]
BGIOSGA016815	LOC_Os04g44910.1	551	594	648	117	160	297	2.39157	0.000113644	up	OSIGBa0125M19.7 [Oryza sativa Indica Group]
BGIOSGA016817	LOC_Os04g44930.1	15	13	11	0	1	0	27.762	0.000879988	up	Os04g0531800 [Oryza sativa Japonica Group]
BGIOSGA014662	LOC_Os04g44950.1	451	514	971	88	70	114	5.31917	2.32e-15	up	PREDICTED: salutaridine reductase [Oryza sativa Japonica Group]
BGIOSGA016819	LOC_Os04g45000.1	3964	3834	2899	21705	18400	26044	0.125156	6.52e-36	down	OSIGBa0125M19.13 [Oryza sativa Indica Group]
BGIOSGA014657	LOC_Os04g45070.1	11707	16600	16564	5507	3561	5498	2.35865	2.05e-08	up	PREDICTED: remorin [Oryza sativa Japonica Group]
BGIOSGA016829	LOC_Os04g45210.1	1449	1182	884	1685	2095	2007	0.464317	0.000134791	down	PREDICTED: peroxisomal membrane protein 11-4 [Oryza sativa Japonica Group]
BGIOSGA014652	LOC_Os04g45270.1	15	35	69	1	4	5	8.69141	9.38e-05	up	OSJNBb0020O11.8 [Oryza sativa Japonica Group]
BGIOSGA016840	LOC_Os04g45480.1	44	49	58	108	93	99	0.379994	8.66e-07	down	Os04g0538000, partial [Oryza sativa Japonica Group]
BGIOSGA014641	LOC_Os04g45520.1	21	12	28	4	5	3	3.76064	0.00950131	up	hypothetical protein OsI_16802 [Oryza sativa Indica Group]
BGIOSGA014638	LOC_Os04g45580.1	822	789	1009	382	261	259	2.19357	4.59e-07	up	hypothetical protein OsI_16807 [Oryza sativa Indica Group]
BGIOSGA016844	LOC_Os04g45600.1	3505	2351	1763	5095	6047	6122	0.339093	9.94e-07	down	PREDICTED: NAD(P)H-quinone oxidoreductase subunit M, chloroplastic [Oryza sativa Japonica Group]
BGIOSGA016849	LOC_Os04g45710.1	109	94	97	16	10	17	5.35444	3.89e-10	up	OSJNBa0011L07.11 [Oryza sativa Japonica Group]
BGIOSGA016854	LOC_Os04g45834.2	290	220	179	508	637	656	0.292367	1.92e-09	down	PREDICTED: uncharacterized protein LOC9272389 [Oryza sativa Japonica Group]
BGIOSGA014628	LOC_Os04g45900.1	837	865	1755	174	215	243	4.03013	1.64e-11	up	hypothetical protein OsI_16833 [Oryza sativa Indica Group]
BGIOSGA016862	LOC_Os04g45960.1	10	7	11	28	24	28	0.264494	0.000230145	down	hypothetical protein OsI_16841 [Oryza sativa Indica Group]
BGIOSGA014620	LOC_Os04g46020.1	490	316	545	164	120	219	2.04612	0.000183739	up	hypothetical protein OsI_16852 [Oryza sativa Indica Group]
BGIOSGA014617	LOC_Os04g46060.1	6	10	36	0	3	2	7.33338	0.0105914	up	OSIGBa0101C23.2 [Oryza sativa Indica Group]
BGIOSGA014614	LOC_Os04g46079.1	89	47	140	33	26	27	2.37523	0.00384222	up	OSJNBb0038F03.14 [Oryza sativa Japonica Group]
BGIOSGA016875	LOC_Os04g46280.2	469	1052	1554	37	39	96	13.4846	2.93e-17	up	OSIGBa0106P14.1 [Oryza sativa Indica Group]
BGIOSGA014600	LOC_Os04g46350.1	175	158	136	46	38	45	2.78911	1.42e-06	up	RecName: Full=Homeobox-leucine zipper protein HOX17; AltName: Full=HD-ZIP protein HOX17; AltName: Full=Homeodomain transcription factor HOX17; AltName: Full=OsHox17
BGIOSGA016882	LOC_Os04g46400.1	54	71	100	27	18	9	3.09568	0.000640438	up	OSIGBa0134H18.4 [Oryza sativa Indica Group]
BGIOSGA016884	LOC_Os04g46440.1	107	48	73	23	15	26	2.7403	0.00118733	up	PREDICTED: ethylene-responsive transcription factor ERF038 [Oryza sativa Japonica Group]
BGIOSGA016886	LOC_Os04g46470.1	146	134	256	65	55	75	2.05463	0.000598657	up	hypothetical protein OsI_16897 [Oryza sativa Indica Group]
BGIOSGA016897	LOC_Os04g46780.1	38	13	24	6	0	4	5.87355	0.00347227	up	PREDICTED: vesicle-associated protein 1-3 [Oryza sativa Japonica Group]
BGIOSGA016900	LOC_Os04g46830.1	16	6	6	0	0	0	39.1729	0.00119868	up	hypothetical protein OsI_16928 [Oryza sativa Indica Group]
BGIOSGA014578	LOC_Os04g46880.1	7400	8799	10241	14518	13988	18154	0.428763	4.53e-12	down	hypothetical protein OsI_16932 [Oryza sativa Indica Group]
BGIOSGA016903	LOC_Os04g46940.1	85	121	266	37	8	16	5.7868	3.49e-06	up	hypothetical protein OsI_16937 [Oryza sativa Indica Group]
BGIOSGA014569	LOC_Os04g47010.1	3	0	0	24	14	7	0.0511223	0.000386026	down	OSIGBa0137D06.4 [Oryza sativa Indica Group]
BGIOSGA014564	LOC_Os04g47130.1	115	89	107	26	42	28	2.42149	0.000611157	up	PREDICTED: uncharacterized protein LOC4336638 [Oryza sativa Japonica Group]
BGIOSGA014563	LOC_Os04g47140.2	58	26	100	6	17	21	3.05863	0.00784893	up	hypothetical protein OsI_16956 [Oryza sativa Indica Group]
BGIOSGA014559	LOC_Os04g47200.1	154	239	281	0	0	0	916.68	9.27e-16	up	hypothetical protein OsI_16962 [Oryza sativa Indica Group]
BGIOSGA016912	LOC_Os04g47220.1	19654	31759	22102	11536	6978	8886	2.07112	0.000154246	up	PREDICTED: probable aquaporin PIP1-2 [Oryza sativa Japonica Group]
BGIOSGA014557	LOC_Os04g47250.1	8	8	14	0	1	0	20.7966	0.00365791	up	hypothetical protein OsI_16965 [Oryza sativa Indica Group]
BGIOSGA014554	LOC_Os04g47300.1	497	434	554	932	896	1133	0.379934	4.2e-15	down	PREDICTED: calcium-dependent protein kinase 2 [Oryza sativa Japonica Group]
BGIOSGA014548	LOC_Os04g47420.1	483	579	1197	164	105	140	4.09933	3.79e-10	up	hypothetical protein OsI_16982 [Oryza sativa Indica Group]
BGIOSGA014545	LOC_Os04g47570.1	0	0	0	7	11	3	0.0192408	0.000578579	down	hypothetical protein OsI_16989 [Oryza sativa Indica Group]
BGIOSGA016926	LOC_Os04g47670.1	231	145	381	49	46	108	2.80793	0.000266091	up	hypothetical protein OsI_16996 [Oryza sativa Indica Group]
BGIOSGA016929	LOC_Os04g47720.1	34	86	79	12	10	8	4.98764	1.31e-05	up	OSIGBa0158F05.5 [Oryza sativa Indica Group]
BGIOSGA016931	LOC_Os04g47770.1	1164	989	720	245	342	261	2.57202	2.01e-05	up	PREDICTED: putative cis-zeatin O-glucosyltransferase [Oryza sativa Japonica Group]
BGIOSGA014538	LOC_Os04g47780.1	478	431	478	760	728	1079	0.412945	9.9e-10	down	OSIGBa0158F05.8 [Oryza sativa Indica Group]
BGIOSGA016942	LOC_Os04g48060.1	43	46	57	121	143	108	0.292548	1.56e-08	down	replication factor C 40kDa subunit [Oryza sativa Japonica Group]
BGIOSGA016943	LOC_Os04g48130.1	292	115	168	49	36	58	3.10463	6.09e-05	up	OSIGBa0139P06.8 [Oryza sativa Indica Group]
BGIOSGA016947	LOC_Os04g48290.1	85	106	85	209	196	716	0.194275	2.79e-07	down	PREDICTED: protein DETOXIFICATION 49 [Oryza sativa Japonica Group]
BGIOSGA016953	LOC_Os04g48380.1	128	63	155	20	27	62	2.40611	0.00824384	up	OSJNBa0019K04.5 [Oryza sativa Japonica Group]
BGIOSGA016965	LOC_Os04g48730.1	2306	2258	3172	383	346	420	5.0686	3.69e-41	up	hypothetical protein OsI_17064 [Oryza sativa Indica Group]
BGIOSGA014513	LOC_Os04g48820.2	108	163	115	334	329	297	0.305627	1.74e-09	down	H0404F02.5 [Oryza sativa Indica Group]
BGIOSGA014512	LOC_Os04g48840.1	92	56	103	509	726	696	0.0967256	7.45e-30	down	PREDICTED: protein FATTY ACID EXPORT 4, chloroplastic [Oryza sativa Japonica Group]
BGIOSGA016973	LOC_Os04g48860.2	5148	4519	3799	7043	8672	7316	0.443335	6.51e-06	down	hypothetical protein OsI_17076 [Oryza sativa Indica Group]
BGIOSGA016975	LOC_Os04g48880.1	2238	1020	1118	3716	5142	3929	0.259128	1.12e-07	down	PREDICTED: beta-carotene hydroxylase 2, chloroplastic [Oryza sativa Japonica Group]
BGIOSGA014508	LOC_Os04g48950.1	103	85	108	21	20	29	3.21448	8.94e-07	up	hypothetical protein OsI_17086 [Oryza sativa Indica Group]
BGIOSGA014505	LOC_Os04g49000.1	322	400	782	70	121	162	3.14079	1.63e-05	up	hypothetical protein OsI_17090 [Oryza sativa Indica Group]
BGIOSGA014501	LOC_Os04g49160.1	87	138	154	12	2	46	5.00982	0.000767095	up	PREDICTED: putative RING-H2 finger protein ATL50 [Oryza sativa Japonica Group]
BGIOSGA014500	LOC_Os04g49210.1	110	317	186	33	23	93	3.2552	0.00142969	up	H0303A11-B0406H05.3 [Oryza sativa Indica Group]
BGIOSGA016988	LOC_Os04g49350.1	5154	5586	2904	11213	11204	8588	0.337951	3.03e-06	down	hypothetical protein OsI_17116 [Oryza sativa Indica Group]
BGIOSGA014480	LOC_Os04g49490.1	153	135	247	36	35	32	3.85968	1.67e-09	up	PREDICTED: probable protein phosphatase 2C 43 [Oryza sativa Japonica Group]
BGIOSGA014468	LOC_Os04g49650.1	221	81	118	3	27	24	5.83095	8.71e-05	up	H0307D04.6 [Oryza sativa Indica Group]
BGIOSGA017003	LOC_Os04g49739.1	87	92	42	113	105	157	0.46097	0.00461433	down	hypothetical protein OsI_17156 [Oryza sativa Indica Group]
BGIOSGA014446	LOC_Os04g50216.1	2010	2972	3495	871	725	1268	2.25192	4.52e-06	up	hypothetical protein OsI_17202 [Oryza sativa Indica Group]
BGIOSGA014440	LOC_Os04g50770.1	12	6	18	0	0	0	48.2951	0.000268986	up	hypothetical protein OsI_17214 [Oryza sativa Indica Group]
BGIOSGA014430	LOC_Os04g50970.1	4501	7098	8691	1647	1041	1298	3.84128	8.93e-14	up	PREDICTED: uncharacterized protein LOC4336855 [Oryza sativa Japonica Group]
BGIOSGA017043	LOC_Os04g51009.1	42	28	36	10	5	15	2.73057	0.00798801	up	hypothetical protein OsI_17239 [Oryza sativa Indica Group]
BGIOSGA017046	LOC_Os04g51080.1	102	109	123	0	0	0	457.53	5.77e-13	up	hypothetical protein OsI_17247 [Oryza sativa Indica Group]
BGIOSGA014421	LOC_Os04g51160.1	89	115	76	159	216	428	0.271349	1.91e-06	down	PREDICTED: ubiquinol oxidase 2, mitochondrial [Oryza sativa Japonica Group]
BGIOSGA014415	LOC_Os04g51250.1	204	170	347	0	0	0	969.444	6.19e-16	up	hypothetical protein OsI_17262 [Oryza sativa Indica Group]
BGIOSGA017053	LOC_Os04g51260.1	15	32	31	0	0	1	54.672	1.99e-05	up	PREDICTED: proline-rich protein 12-like [Oryza sativa Japonica Group]
BGIOSGA017054	LOC_Os04g51280.1	136	179	369	33	60	95	2.68784	0.00134355	up	PREDICTED: multiple organellar RNA editing factor 2, chloroplastic isoform X1 [Oryza sativa Japonica Group]
BGIOSGA014411	LOC_Os04g51330.1	433	343	488	77	55	59	5.00084	1.36e-20	up	hypothetical protein OsI_17270 [Oryza sativa Indica Group]
BGIOSGA017058	LOC_Os04g51350.1	39	44	23	77	77	70	0.363075	0.000235383	down	B0403H10-OSIGBa0105A11.20 [Oryza sativa Indica Group]
BGIOSGA017064	LOC_Os04g51570.1	64	68	74	16	22	24	2.51104	0.000486828	up	PREDICTED: putative peptidyl-tRNA hydrolase PTRHD1 [Oryza sativa Japonica Group]
BGIOSGA014397	LOC_Os04g51660.1	31	17	40	0	1	5	11.1333	0.000118375	up	hypothetical protein OsI_17295 [Oryza sativa Indica Group]
BGIOSGA014396	LOC_Os04g51680.1	10	6	5	0	0	0	29.2919	0.00409893	up	OSJNBa0035M09.6 [Oryza sativa Japonica Group]
BGIOSGA014384	LOC_Os04g51880.2	513	245	808	142	107	172	2.77185	7.23e-05	up	PREDICTED: galacturonokinase [Oryza sativa Japonica Group]
BGIOSGA014380	LOC_Os04g51950.1	310	434	690	96	83	258	2.50431	0.00156142	up	PREDICTED: serine/threonine-protein kinase HT1 [Oryza sativa Japonica Group]
BGIOSGA017092	LOC_Os04g52164.1	426	511	770	159	201	255	2.072	0.000130496	up	PREDICTED: protein ECERIFERUM 26-like [Oryza sativa Japonica Group]
BGIOSGA017094	LOC_Os04g52190.1	95	81	46	270	167	247	0.253888	3.36e-08	down	OSJNBa0085I10.18 [Oryza sativa Japonica Group]
BGIOSGA017099	LOC_Os04g52250.1	27	76	5	0	0	3	29.6522	0.000185712	up	hypothetical protein OsI_17360 [Oryza sativa Indica Group]
BGIOSGA017100	LOC_Os04g52260.1	2557	511	1838	368	413	427	3.04694	0.00049826	up	PREDICTED: 36.4 kDa proline-rich protein-like [Oryza sativa Japonica Group]
BGIOSGA014364	LOC_Os04g52310.1	51	20	38	8	6	3	4.8278	0.000590514	up	hypothetical protein OsI_17365 [Oryza sativa Indica Group]
BGIOSGA014363	LOC_Os04g52330.1	1578	1519	979	2331	2337	2255	0.452461	5.51e-05	down	hypothetical protein OsI_17367 [Oryza sativa Indica Group]
BGIOSGA017124	LOC_Os04g52540.1	169	232	284	74	50	98	2.35142	3.71e-05	up	H0525G02.4 [Oryza sativa Indica Group]
BGIOSGA014339	LOC_Os04g52700.1	171	212	465	57	86	86	2.69839	0.000212008	up	H0313F03.6 [Oryza sativa Indica Group]
BGIOSGA017137	LOC_Os04g52730.1	604	617	1224	245	210	264	2.52536	9.44e-07	up	hypothetical protein OsI_17430 [Oryza sativa Indica Group]
BGIOSGA017139	LOC_Os04g52770.1	12	6	13	1	1	1	7.75725	0.0123738	up	PREDICTED: transcription factor PIF1 [Oryza sativa Japonica Group]
BGIOSGA014331	LOC_Os04g52840.1	286	275	321	508	481	1233	0.307314	6.68e-07	down	hypothetical protein OsI_17443 [Oryza sativa Indica Group]
BGIOSGA017143	LOC_Os04g52880.1	5	3	9	0	0	0	22.7143	0.0131462	up	hypothetical protein OsI_17447 [Oryza sativa Indica Group]
BGIOSGA014328	LOC_Os04g52900.1	3064	2432	1762	6221	4801	3207	0.390288	8.29e-05	down	hypothetical protein OsI_17449 [Oryza sativa Indica Group]
BGIOSGA014327	LOC_Os04g52950.1	83	39	57	15	5	17	3.76428	0.000379097	up	PREDICTED: uncharacterized protein LOC4337031 [Oryza sativa Japonica Group]
BGIOSGA017149	LOC_Os04g53000.1	517	396	1058	185	120	147	3.22499	5.31e-07	up	hypothetical protein OsI_17456 [Oryza sativa Indica Group]
BGIOSGA017162	LOC_Os04g53160.1	1	0	0	6	5	5	0.0509041	0.00772121	down	hypothetical protein OsI_17474 [Oryza sativa Indica Group]
BGIOSGA014321	LOC_Os04g53170.1	106	146	159	344	237	337	0.340783	9.23e-11	down	hypothetical protein OsI_17475 [Oryza sativa Indica Group]
BGIOSGA014319	LOC_Os04g53190.2	2887	3870	6991	661	468	1045	4.76758	1.28e-11	up	hypothetical protein OsI_17477 [Oryza sativa Indica Group]
BGIOSGA014318	LOC_Os04g53200.1	132	148	187	63	37	77	2.01709	0.000828944	up	hypothetical protein OsI_17478 [Oryza sativa Indica Group]
BGIOSGA017163	LOC_Os04g53210.3	75	71	81	36	16	35	2.00852	0.00736327	up	PREDICTED: peroxisomal (S)-2-hydroxy-acid oxidase GLO3 isoform X1 [Oryza sativa Japonica Group]
BGIOSGA014314	LOC_Os04g53330.1	8	15	23	0	0	1	31.7413	0.000547178	up	PREDICTED: binding partner of ACD11 1 [Oryza sativa Japonica Group]
BGIOSGA017176	LOC_Os04g53410.1	23	29	17	60	39	32	0.404184	0.00540012	down	PREDICTED: BTB/POZ and MATH domain-containing protein 2 [Oryza sativa Japonica Group]
BGIOSGA017187	LOC_Os04g53630.1	5	4	3	86	51	52	0.0484762	6.44e-14	down	OSJNBa0089N06.5 [Oryza sativa Japonica Group]
BGIOSGA017188	LOC_Os04g53640.1	6	5	9	78	50	75	0.0748335	6.05e-15	down	OSJNBa0089N06.6 [Oryza sativa Japonica Group]
BGIOSGA017190	LOC_Os04g53680.1	593	410	855	1053	1215	1348	0.381445	1.28e-07	down	hypothetical protein OsI_17535 [Oryza sativa Indica Group]
BGIOSGA014294	LOC_Os04g53760.2	122	79	126	18	8	16	5.93979	4.52e-10	up	PREDICTED: kinesin-5 isoform X2 [Oryza sativa Japonica Group]
BGIOSGA026790	LOC_Os04g53800.3	6	5	15	1	0	0	17.7223	0.00894298	up	hypothetical protein OsI_29631 [Oryza sativa Indica Group]
BGIOSGA026791	LOC_Os04g53810.1	650	886	2318	124	145	278	5.18994	4.35e-08	up	H0323C08.13 [Oryza sativa Indica Group]
BGIOSGA017197	LOC_Os04g53920.1	82	28	27	6	8	2	6.49065	0.000308684	up	hypothetical protein OsI_17547 [Oryza sativa Indica Group]
BGIOSGA017200	LOC_Os04g53990.1	314	460	527	117	161	183	2.11569	0.000143518	up	hypothetical protein OsI_17552 [Oryza sativa Indica Group]
BGIOSGA022083	LOC_Os04g54210.1	72	53	53	103	69	142	0.439959	0.000611647	down	PREDICTED: uncharacterized protein LOC4337127 [Oryza sativa Japonica Group]
BGIOSGA022163	LOC_Os04g54230.1	145	29	113	315	291	380	0.219642	2.05e-06	down	PREDICTED: uncharacterized protein LOC4337129 [Oryza sativa Japonica Group]
BGIOSGA014274	LOC_Os04g54300.1	85	50	197	11	13	31	4.46973	0.000105034	up	PREDICTED: uncharacterized protein LOC4337133 [Oryza sativa Japonica Group]
BGIOSGA014275	LOC_Os04g54300.2	1302	413	1044	155	167	529	2.51386	0.007451	up	PREDICTED: uncharacterized protein LOC4337134 [Oryza sativa Japonica Group]
BGIOSGA014272	LOC_Os04g54330.1	454	499	400	4	1	0	207.691	1.35e-27	up	H0410G08.10 [Oryza sativa Indica Group]
BGIOSGA017205	LOC_Os04g54360.1	209	226	306	330	276	534	0.495584	0.000151423	down	hypothetical protein OsI_17583 [Oryza sativa Indica Group]
BGIOSGA014270	LOC_Os04g54370.1	8	14	14	20	26	28	0.366006	0.00618772	down	H0410G08.14 [Oryza sativa Indica Group]
BGIOSGA017207	LOC_Os04g54400.1	3	4	1	12	11	7	0.203998	0.0131549	down	hypothetical protein OsI_17587 [Oryza sativa Indica Group]
BGIOSGA014256	LOC_Os04g54640.1	1151	633	436	1604	1615	1133	0.391318	0.000656735	down	PREDICTED: uncharacterized protein LOC4337160 [Oryza sativa Japonica Group]
BGIOSGA017217	LOC_Os04g54790.1	2931	2018	1777	7563	6675	5755	0.257155	1e-11	down	PREDICTED: uncharacterized aarF domain-containing protein kinase At1g71810, chloroplastic isoform X1 [Oryza sativa Japonica Group]
BGIOSGA017219	LOC_Os04g54830.1	435	464	1525	55	58	142	7.01657	5.57e-09	up	hypothetical protein OsI_17619 [Oryza sativa Indica Group]
BGIOSGA014247	LOC_Os04g54870.1	770	677	994	234	222	278	2.50539	1.23e-11	up	hypothetical protein OsI_17631 [Oryza sativa Indica Group]
BGIOSGA014243	LOC_Os04g54960.1	3	4	0	40	32	35	0.050446	5.74e-09	down	H0423H10.10 [Oryza sativa Indica Group]
BGIOSGA017238	LOC_Os04g55220.1	196	189	276	81	70	75	2.19659	4.56e-06	up	PREDICTED: synaptotagmin-5 [Oryza sativa Japonica Group]
BGIOSGA014221	LOC_Os04g55520.1	846	1117	1733	341	332	604	2.18052	0.000177222	up	H0721B11.1 [Oryza sativa Indica Group]
BGIOSGA017251	LOC_Os04g55570.1	173	173	243	85	61	65	2.10167	4.89e-05	up	hypothetical protein OsI_17686 [Oryza sativa Indica Group]
BGIOSGA014214	LOC_Os04g55620.1	3	10	5	0	0	0	25.0365	0.0100093	up	hypothetical protein OsI_17692 [Oryza sativa Indica Group]
BGIOSGA017252	LOC_Os04g55640.1	107	62	161	27	26	61	2.18402	0.0115255	up	PREDICTED: protein IRX15-LIKE [Oryza sativa Japonica Group]
BGIOSGA014205	LOC_Os04g55790.1	207	187	228	359	372	416	0.409667	1.48e-10	down	hypothetical protein OsI_17707 [Oryza sativa Indica Group]
BGIOSGA014202	LOC_Os04g55860.1	92	98	168	39	34	48	2.21636	0.000525753	up	hypothetical protein OsI_17712 [Oryza sativa Indica Group]
BGIOSGA017269	LOC_Os04g56110.3	1151	1588	1202	3341	2778	4165	0.295596	1.11e-13	down	OSIGBa0147J19.9 [Oryza sativa Indica Group]
BGIOSGA017276	LOC_Os04g56240.1	5637	5404	4352	11190	12776	10395	0.339765	1.12e-09	down	hypothetical protein OsI_17743 [Oryza sativa Indica Group]
BGIOSGA017278	LOC_Os04g56284.1	522	432	373	744	987	1037	0.365316	1.12e-07	down	hypothetical protein [Oryza sativa Japonica Group]
BGIOSGA014182	LOC_Os04g56400.2	44891	16990	16241	41169	42527	37412	0.496114	0.0137347	down	PREDICTED: glutamine synthetase, chloroplastic [Oryza sativa Japonica Group]
BGIOSGA017288	LOC_Os04g56470.1	9	10	8	1	0	0	19.1866	0.00519501	up	OSIGBa0132E09-OSIGBa0108L24.20 [Oryza sativa Indica Group]
BGIOSGA014173	LOC_Os04g56580.1	258	255	464	113	85	166	2.0251	0.000805193	up	PREDICTED: inositol-pentakisphosphate 2-kinase IPK1 [Oryza sativa Japonica Group]
BGIOSGA017297	LOC_Os04g56610.1	149	124	179	34	45	48	2.67188	2.89e-06	up	OSJNBa0084K01.1 [Oryza sativa Japonica Group]
BGIOSGA014165	LOC_Os04g56710.1	2815	2695	2009	5831	5786	4445	0.356261	7.71e-08	down	hypothetical protein OsI_17791 [Oryza sativa Indica Group]
BGIOSGA014151	LOC_Os04g56990.1	308	481	936	159	74	155	3.33358	7.83e-06	up	H1005F08.10 [Oryza sativa Indica Group]
BGIOSGA017314	LOC_Os04g57020.2	873	789	558	1335	1183	1180	0.461541	4.12e-05	down	PREDICTED: probable plastid-lipid-associated protein 13, chloroplastic [Oryza sativa Japonica Group]
BGIOSGA017325	LOC_Os04g57310.1	1825	1644	1537	2986	3218	3045	0.410739	3.59e-09	down	PREDICTED: uncharacterized protein At5g50100, mitochondrial [Oryza sativa Japonica Group]
BGIOSGA017337	LOC_Os04g57720.1	117	223	160	16	59	62	2.7493	0.00377187	up	RecName: Full=Two-component response regulator ORR6; AltName: Full=Type A response regulator 6; Short=OsRR6
BGIOSGA014110	LOC_Os04g57739.2	71	67	104	25	21	41	2.10915	0.00374373	up	H0403D02.8 [Oryza sativa Indica Group]
BGIOSGA014103	LOC_Os04g57840.1	12	25	25	1	0	1	23.6222	0.000228486	up	hypothetical protein OsI_17899 [Oryza sativa Indica Group]
BGIOSGA014092	LOC_Os04g58020.1	407	531	687	185	114	200	2.476	3.96e-07	up	hypothetical protein OsI_17918 [Oryza sativa Indica Group]
BGIOSGA014090	LOC_Os04g58090.1	8	12	4	28	8	54	0.215659	0.00333906	down	PREDICTED: protein YLS9 [Oryza sativa Japonica Group]
BGIOSGA017354	LOC_Os04g58160.1	652	701	914	250	252	302	2.1229	2.19e-08	up	PREDICTED: uncharacterized protein LOC4337412 isoform X2 [Oryza sativa Japonica Group]
BGIOSGA017356	LOC_Os04g58200.1	970	82	304	1	0	1	534.99	3.4e-09	up	H0801D08.7 [Oryza sativa Indica Group]
BGIOSGA014081	LOC_Os04g58330.1	1583	1365	1618	2661	2567	2940	0.423624	1.22e-13	down	PREDICTED: tetraspanin-19 [Oryza sativa Japonica Group]
BGIOSGA014080	LOC_Os04g58380.1	134	77	98	168	143	188	0.473593	0.000264707	down	PREDICTED: uncharacterized protein LOC4337427 [Oryza sativa Japonica Group]
BGIOSGA017365	LOC_Os04g58390.1	1449	1050	500	2823	2184	2158	0.326731	4.02e-05	down	hypothetical protein OsI_17948 [Oryza sativa Indica Group]
BGIOSGA014077	LOC_Os04g58504.1	92	104	215	45	30	28	2.94767	8.86e-05	up	H0901F07.12 [Oryza sativa Indica Group]
BGIOSGA017370	LOC_Os04g58530.1	6	15	29	1	0	4	7.56987	0.00829422	up	OSJNBa0032F06.10 [Oryza sativa Japonica Group]
BGIOSGA014062	LOC_Os04g58710.1	13592	16316	19168	22472	23703	28675	0.494392	4.75e-08	down	PREDICTED: oxalate--CoA ligase [Oryza sativa Japonica Group]
BGIOSGA017387	LOC_Os04g58840.1	21	16	38	1	5	2	6.79857	0.000801684	up	hypothetical protein OsJ_16693 [Oryza sativa Japonica Group]
BGIOSGA014044	LOC_Os04g59040.1	439	421	659	186	131	235	2.08678	1.83e-05	up	PREDICTED: soluble inorganic pyrophosphatase [Oryza sativa Japonica Group]
BGIOSGA017395	LOC_Os04g59330.1	879	398	717	100	109	134	4.40062	4.47e-11	up	hypothetical protein OsI_18024 [Oryza sativa Indica Group]
BGIOSGA017398	LOC_Os04g59370.1	8	6	14	0	0	0	37.5883	0.0010266	up	CAA30376.1 protein [Oryza sativa]
BGIOSGA014034	LOC_Os04g59470.1	9	6	12	1	0	0	18.7677	0.00592559	up	B0518A01.4 [Oryza sativa Indica Group]
BGIOSGA019000	LOC_Os05g01270.1	5111	2552	3753	1240	1368	1579	2.07028	0.000273635	up	PREDICTED: photosynthetic NDH subunit of lumenal location 5, chloroplastic [Oryza sativa Japonica Group]
BGIOSGA019001	LOC_Os05g01280.1	701	496	429	177	203	239	2.01728	0.00068676	up	unknown, partial [Oryza sativa Indica Group]
BGIOSGA018969	LOC_Os05g01520.1	404	234	173	536	487	400	0.4382	0.00133804	down	hypothetical protein OsI_18118 [Oryza sativa Indica Group]
BGIOSGA019014	LOC_Os05g01530.1	5147	4255	5032	6770	6956	8348	0.496237	3e-08	down	PREDICTED: protein EMBRYO SAC DEVELOPMENT ARREST 3, chloroplastic isoform X2 [Oryza sativa Japonica Group]
BGIOSGA019015	LOC_Os05g01540.2	376	244	259	612	459	628	0.398361	4.12e-07	down	hypothetical protein OsI_18120 [Oryza sativa Indica Group]
BGIOSGA018966	LOC_Os05g01560.1	821	933	1215	323	298	445	2.10806	3.77e-07	up	PREDICTED: V-type proton ATPase 16 kDa proteolipid subunit [Oryza sativa Japonica Group]
BGIOSGA019016	LOC_Os05g01570.1	198	280	630	70	55	50	4.62381	3.09e-08	up	hypothetical protein OsI_18124 [Oryza sativa Indica Group]
BGIOSGA019019	LOC_Os05g01610.1	82	101	91	131	121	242	0.428123	0.000150437	down	hypothetical protein OsI_18130 [Oryza sativa Indica Group]
BGIOSGA018957	LOC_Os05g01750.1	989	993	1167	1635	1577	1716	0.482483	4.3e-11	down	hypothetical protein OsI_18143 [Oryza sativa Indica Group]
BGIOSGA019036	LOC_Os05g02010.3	1074	927	893	1597	1514	1922	0.440262	9.36e-09	down	PREDICTED: PGR5-like protein 1A, chloroplastic [Oryza sativa Japonica Group]
BGIOSGA019038	LOC_Os05g02060.1	384	441	1712	115	157	177	4.03856	2.65e-05	up	PREDICTED: outer envelope pore protein 16, chloroplastic [Oryza sativa Japonica Group]
BGIOSGA018946	LOC_Os05g02130.1	455	500	729	228	132	228	2.17397	8.56e-06	up	hypothetical protein OsI_18173 [Oryza sativa Indica Group]
BGIOSGA019045	LOC_Os05g02210.1	14	3	5	19	25	21	0.256891	0.00503027	down	hypothetical protein OsI_18181 [Oryza sativa Indica Group]
BGIOSGA019046	LOC_Os05g02220.2	4916	4528	1868	8170	7804	5917	0.400005	0.000881007	down	hypothetical protein OsI_18182 [Oryza sativa Indica Group]
BGIOSGA018938	LOC_Os05g02310.1	630	364	565	245	137	141	2.26525	0.000202292	up	PREDICTED: soluble inorganic pyrophosphatase 4 [Oryza sativa Japonica Group]
BGIOSGA018935	LOC_Os05g02390.1	2	0	2	19	4	11	0.0903476	0.0023972	down	PREDICTED: zinc finger protein ZAT12 [Oryza sativa Japonica Group]
BGIOSGA019055	LOC_Os05g02450.1	13	9	44	1	0	5	8.22438	0.0044912	up	hypothetical protein OsI_18198 [Oryza sativa Indica Group]
BGIOSGA018927	LOC_Os05g02540.1	0	9	21	0	0	0	38.9814	0.00915642	up	hypothetical protein OsI_18212 [Oryza sativa Indica Group]
BGIOSGA019067	LOC_Os05g02670.2	132	44	84	16	26	22	3.05519	0.00139573	up	hypothetical protein OsI_18221 [Oryza sativa Indica Group]
BGIOSGA018922	LOC_Os05g02760.1	5	16	29	2	0	3	7.54017	0.00765163	up	hypothetical protein OsI_18229 [Oryza sativa Indica Group]
BGIOSGA019073	LOC_Os05g02810.1	1	1	0	4	7	17	0.0559353	0.00269848	down	hypothetical protein OsI_18234 [Oryza sativa Indica Group]
BGIOSGA018918	LOC_Os05g02820.1	71	24	31	0	3	1	23.7839	2.98e-06	up	hypothetical protein OsI_18235 [Oryza sativa Indica Group]
BGIOSGA018910	LOC_Os05g03050.1	67	78	74	30	27	25	2.02507	0.00394079	up	PREDICTED: DNA repair protein RAD51 homolog 2 [Oryza sativa Japonica Group]
BGIOSGA018909	LOC_Os05g03070.1	19	20	65	0	6	8	5.3621	0.00514936	up	PREDICTED: probable sugar phosphate/phosphate translocator At3g11320 [Oryza sativa Japonica Group]
BGIOSGA018897	LOC_Os05g03540.1	111	109	247	57	40	34	2.62399	0.000384321	up	PREDICTED: uncharacterized protein LOC4337680 [Oryza sativa Japonica Group]
BGIOSGA019107	LOC_Os05g03610.1	373	137	91	61	20	36	4.09261	0.000405113	up	hypothetical protein OsI_18294 [Oryza sativa Indica Group]
BGIOSGA018890	LOC_Os05g03640.1	878	1769	2097	139	198	262	5.92486	1.35e-13	up	hypothetical protein OsI_18297 [Oryza sativa Indica Group]
BGIOSGA019112	LOC_Os05g03760.1	5286	6667	8302	8110	9713	13766	0.483616	1.98e-05	down	hypothetical protein OsI_18300 [Oryza sativa Indica Group]
BGIOSGA019116	LOC_Os05g03860.1	2	0	0	59	82	132	0.00560015	1.44e-11	down	PREDICTED: ocs element-binding factor 1 [Oryza sativa Japonica Group]
BGIOSGA019122	LOC_Os05g04000.1	1888	3272	9168	51	54	87	54.3402	1e-35	up	PREDICTED: uncharacterized protein LOC9266485 [Oryza sativa Japonica Group]
BGIOSGA018861	LOC_Os05g04340.1	1383	1767	1225	3175	2451	2868	0.396723	4.4e-08	down	hypothetical protein OsI_18343 [Oryza sativa Indica Group]
BGIOSGA019131	LOC_Os05g04380.1	357	98	135	15	3	10	16.6365	5.83e-11	up	hypothetical protein OsI_18348 [Oryza sativa Indica Group]
BGIOSGA019138	LOC_Os05g04500.1	8	6	6	0	0	0	27.6554	0.0047367	up	TPA: class III peroxidase 71 precursor [Oryza sativa Japonica Group]
BGIOSGA019146	LOC_Os05g04584.1	1079	1302	3180	266	331	496	3.7373	4.53e-07	up	hypothetical protein OsI_18372 [Oryza sativa Indica Group]
BGIOSGA019151	LOC_Os05g04630.3	5608	6234	8893	2757	1863	2620	2.16405	3.68e-08	up	hypothetical protein OsI_18377 [Oryza sativa Indica Group]
BGIOSGA019152	LOC_Os05g04650.1	97	97	119	173	186	219	0.408831	5.02e-08	down	hypothetical protein OsI_18379 [Oryza sativa Indica Group]
BGIOSGA018851	LOC_Os05g04700.1	1005	955	2791	210	185	399	4.43816	9.2e-08	up	hypothetical protein OsI_18385 [Oryza sativa Indica Group]
BGIOSGA019160	LOC_Os05g04820.1	84	11	11	3	3	2	10.3375	0.0008012	up	PREDICTED: transcription factor MYB28 [Oryza sativa Japonica Group]
BGIOSGA018842	LOC_Os05g04914.1	1	2	12	16	12	31	0.186967	0.00488706	down	hypothetical protein OsI_18403 [Oryza sativa Indica Group]
BGIOSGA018836	LOC_Os05g05020.1	465	442	515	152	101	136	2.78658	2.83e-12	up	PREDICTED: uncharacterized protein LOC4337766 [Oryza sativa Japonica Group]
BGIOSGA018835	LOC_Os05g05030.1	86	129	127	33	7	23	4.20747	9.24e-06	up	hypothetical protein OsI_18412 [Oryza sativa Indica Group]
BGIOSGA018834	LOC_Os05g05040.1	284	248	302	123	51	135	2.09215	0.00105419	up	PREDICTED: uncharacterized protein LOC4337768 [Oryza sativa Japonica Group]
BGIOSGA018833	LOC_Os05g05060.1	9	10	12	1	0	2	7.96224	0.0124928	up	hypothetical protein OsI_18414 [Oryza sativa Indica Group]
BGIOSGA019181	LOC_Os05g05680.1	4776	7029	11734	2674	1939	3390	2.20757	0.000131652	up	PREDICTED: 1-aminocyclopropane-1-carboxylate oxidase [Oryza sativa Japonica Group]
BGIOSGA019188	LOC_Os05g05820.1	82	84	134	38	23	44	2.16375	0.00138973	up	hypothetical protein OsI_18480 [Oryza sativa Indica Group]
BGIOSGA018772	LOC_Os05g06510.1	9	6	13	264	271	240	0.0269787	2.42e-42	down	hypothetical protein OsI_18539 [Oryza sativa Indica Group]
BGIOSGA018766	LOC_Os05g06780.1	106	177	481	20	24	44	6.35315	2.26e-07	up	PREDICTED: non-specific lipid-transfer protein [Oryza sativa Japonica Group]
BGIOSGA019234	LOC_Os05g06920.1	1379	636	441	2547	3478	3423	0.200724	4.52e-08	down	hypothetical protein OsI_18566 [Oryza sativa Indica Group]
BGIOSGA019239	LOC_Os05g07130.1	4012	3002	3332	6774	5284	6245	0.432014	3.78e-09	down	hypothetical protein OsI_18583 [Oryza sativa Indica Group]
BGIOSGA018750	LOC_Os05g07200.1	4	12	19	0	0	0	46.725	0.000484151	up	hypothetical protein OsI_18586 [Oryza sativa Indica Group]
BGIOSGA018744	LOC_Os05g07450.1	26	23	25	7	2	3	4.72954	0.00143249	up	hypothetical protein OsI_18599 [Oryza sativa Indica Group]
BGIOSGA018738	LOC_Os05g07632.1	2840	4140	1974	28796	28721	22436	0.0859901	2.14e-25	down	hypothetical protein OsI_18609 [Oryza sativa Indica Group]
BGIOSGA019247	LOC_Os05g07640.1	171	193	218	403	352	385	0.385909	2.81e-12	down	hypothetical protein OsI_18610 [Oryza sativa Indica Group]
BGIOSGA018735	LOC_Os05g07680.2	78	65	165	13	29	15	3.88117	9.48e-05	up	hypothetical protein OsI_18613 [Oryza sativa Indica Group]
BGIOSGA018734	LOC_Os05g07690.2	1360	1745	1804	3175	3253	4477	0.342147	9.45e-14	down	PREDICTED: thioredoxin H4-2 [Oryza sativa Japonica Group]
BGIOSGA019249	LOC_Os05g07710.3	25	17	32	1	1	6	7.07103	0.000682974	up	PREDICTED: autophagy-related protein 18d [Oryza sativa Japonica Group]
BGIOSGA018731	LOC_Os05g07764.1	47	16	35	6	6	5	4.34524	0.0013912	up	Os05g0169800 [Oryza sativa Japonica Group]
BGIOSGA018729	LOC_Os05g07790.1	49	46	75	20	8	10	3.37554	0.000275345	up	hypothetical protein OsI_18623 [Oryza sativa Indica Group]
BGIOSGA018726	LOC_Os05g07860.1	1837	1484	1369	3819	3503	3821	0.321989	2.26e-13	down	PREDICTED: uncharacterized protein LOC4337940 [Oryza sativa Japonica Group]
BGIOSGA019256	LOC_Os05g07870.1	3160	2542	2361	10790	10459	8697	0.20443	4.41e-20	down	hypothetical protein OsI_18630 [Oryza sativa Indica Group]
BGIOSGA018725	LOC_Os05g07880.1	92	160	58	351	439	380	0.20406	1.54e-08	down	PREDICTED: phospholipase D alpha 1-like [Oryza sativa Japonica Group]
BGIOSGA019257	LOC_Os05g07890.1	23	19	98	2	0	2	25.5619	5.11e-06	up	hypothetical protein OsI_18633 [Oryza sativa Indica Group]
BGIOSGA019259	LOC_Os05g07940.1	2	7	39	0	0	0	61.1487	0.000524253	up	PREDICTED: uncharacterized protein LOC4337946 [Oryza sativa Japonica Group]
BGIOSGA018721	LOC_Os05g07960.1	0	0	0	46	28	31	0.00400437	6.37e-10	down	hypothetical protein OsI_18638 [Oryza sativa Indica Group]
BGIOSGA018715	LOC_Os05g08350.1	28	50	73	4	7	3	7.90873	3.03e-06	up	hypothetical protein OsI_18645 [Oryza sativa Indica Group]
BGIOSGA009310	LOC_Os05g08360.1	88	69	159	32	29	42	2.28554	0.00164611	up	Os02g0821800 [Oryza sativa Japonica Group]
BGIOSGA018714	LOC_Os05g08370.1	2952	1331	1609	243	115	104	9.83552	1e-15	up	PREDICTED: probable cellulose synthase A catalytic subunit 1 [UDP-forming] [Oryza sativa Japonica Group]
BGIOSGA019263	LOC_Os05g08414.2	37	36	78	2	4	10	7.05779	1.23e-05	up	unknown protein [Oryza sativa Japonica Group]
BGIOSGA018704	LOC_Os05g08554.1	616	445	591	122	88	84	4.25522	8.62e-16	up	hypothetical protein OsI_18665 [Oryza sativa Indica Group]
BGIOSGA018702	LOC_Os05g08570.3	410	214	602	138	77	124	2.71308	5.57e-05	up	hypothetical protein OsI_18667 [Oryza sativa Indica Group]
BGIOSGA018699	LOC_Os05g08640.1	1091	753	1251	312	287	367	2.41561	1.04e-08	up	hypothetical protein OsI_18677 [Oryza sativa Indica Group]
BGIOSGA018676	LOC_Os05g09020.2	448	374	508	408	528	1167	0.485375	0.0034979	down	hypothetical protein OsJ_17367 [Oryza sativa Japonica Group]
BGIOSGA019301	LOC_Os05g09480.1	88	118	480	40	23	54	4.28047	0.000189779	up	PREDICTED: auxin-responsive protein IAA16 isoform X1 [Oryza sativa Japonica Group]
BGIOSGA019305	LOC_Os05g09580.1	426	637	894	202	171	237	2.40745	2.71e-06	up	PREDICTED: uncharacterized protein LOC4338014 [Oryza sativa Japonica Group]
BGIOSGA019310	LOC_Os05g09650.1	27	30	38	62	54	33	0.475348	0.0101562	down	PREDICTED: ubiquinone biosynthesis protein COQ4 homolog, mitochondrial [Oryza sativa Japonica Group]
BGIOSGA019317	LOC_Os05g10650.1	49	86	128	107	86	244	0.458559	0.0102245	down	hypothetical protein OsI_18773 [Oryza sativa Indica Group]
BGIOSGA018652	LOC_Os05g10670.1	536	703	772	163	93	149	3.79291	7.4e-15	up	hypothetical protein OsI_18775 [Oryza sativa Indica Group]
BGIOSGA018651	LOC_Os05g10690.1	998	1480	1338	497	327	497	2.21652	1.4e-06	up	hypothetical protein OsI_18777 [Oryza sativa Indica Group]
BGIOSGA019320	LOC_Os05g10730.1	2453	2493	2395	8564	7503	6844	0.242956	1.55e-23	down	PREDICTED: ABC transporter C family member 8 isoform X2 [Oryza sativa Japonica Group]
BGIOSGA018650	LOC_Os05g10740.1	118	50	113	23	31	32	2.44408	0.00272354	up	PREDICTED: pollen-specific protein SF21 isoform X2 [Oryza sativa Japonica Group]
BGIOSGA019327	LOC_Os05g10930.1	822	770	2719	317	242	389	3.32492	2.61e-05	up	RecName: Full=Glutaredoxin-C7
BGIOSGA018640	LOC_Os05g11010.1	271	160	388	78	65	126	2.29396	0.000655576	up	PREDICTED: uncharacterized protein LOC9268269 [Oryza sativa Japonica Group]
BGIOSGA018639	LOC_Os05g11060.2	26	30	65	3	1	1	17.9266	1.18e-06	up	hypothetical protein OsI_18800 [Oryza sativa Indica Group]
BGIOSGA018632	LOC_Os05g11160.1	5	5	11	0	0	0	28.1005	0.00483203	up	hypothetical protein OsI_18808 [Oryza sativa Indica Group]
BGIOSGA019347	LOC_Os05g11620.1	22	5	187	0	0	0	268.205	0.000529937	up	hypothetical protein [Oryza sativa Japonica Group]
BGIOSGA018615	LOC_Os05g11650.1	15	4	33	1	0	4	7.80397	0.0109463	up	PREDICTED: uncharacterized protein LOC4338075 [Oryza sativa Japonica Group]
BGIOSGA019360	LOC_Os05g11910.1	315	60	91	29	44	26	3.57321	0.00280485	up	PREDICTED: GDSL esterase/lipase At5g45910 [Oryza sativa Japonica Group]
BGIOSGA019365	LOC_Os05g11990.1	70	28	60	11	1	7	6.43225	6.35e-05	up	hypothetical protein OsI_18876 [Oryza sativa Indica Group]
BGIOSGA018595	LOC_Os05g12040.1	364	761	327	73	63	157	3.92497	8.66e-06	up	hypothetical protein OsI_18879 [Oryza sativa Indica Group]
BGIOSGA019367	LOC_Os05g12130.1	30	28	18	35	38	54	0.461986	0.0113294	down	hypothetical protein OsI_18881 [Oryza sativa Indica Group]
BGIOSGA018581	LOC_Os05g12390.1	8	10	7	21	19	23	0.30336	0.00255191	down	hypothetical protein OsI_18900 [Oryza sativa Indica Group]
BGIOSGA018580	LOC_Os05g12400.1	1181	1165	1937	383	313	662	2.39395	1.22e-05	up	RecName: Full=BURP domain-containing protein 1; Short=OsBURP01; Flags: Precursor
BGIOSGA018577	LOC_Os05g12481.1	113	191	184	74	42	52	2.21138	0.000672208	up	hypothetical protein OsI_18906 [Oryza sativa Indica Group]
BGIOSGA018573	LOC_Os05g12680.1	530	643	1152	197	156	409	2.31319	0.000958336	up	PREDICTED: proline-rich receptor-like protein kinase PERK1 [Oryza sativa Japonica Group]
BGIOSGA019381	LOC_Os05g13360.1	248	173	139	286	365	333	0.434138	0.000214967	down	hypothetical protein OsI_18929 [Oryza sativa Indica Group]
BGIOSGA018546	LOC_Os05g13940.1	6719	3765	5614	71	180	352	20.4513	3.89e-21	up	.
BGIOSGA019434	LOC_Os05g14240.1	614	381	649	216	143	132	2.52052	5.9e-06	up	PREDICTED: probable aquaporin TIP4-1 [Oryza sativa Japonica Group]
BGIOSGA018451	LOC_Os05g15520.1	174	140	195	46	50	89	2.09561	0.000766445	up	PREDICTED: uncharacterized protein At4g28440 [Oryza sativa Japonica Group]
BGIOSGA018450	LOC_Os05g15530.1	18	23	28	70	73	66	0.247361	3.27e-08	down	PREDICTED: D-amino-acid transaminase, chloroplastic [Oryza sativa Japonica Group]
BGIOSGA018439	LOC_Os05g15770.1	26	50	50	2	0	2	24.058	3.64e-07	up	PREDICTED: xylanase inhibitor protein 2-like [Oryza sativa Japonica Group]
BGIOSGA019490	LOC_Os05g16420.1	51	145	30	500	173	163	0.21499	0.000236922	down	hypothetical protein OsI_19193 [Oryza sativa Indica Group]
BGIOSGA019492	LOC_Os05g16430.1	717	572	167	3990	2241	4724	0.106854	2.1e-11	down	hypothetical protein OsI_19195 [Oryza sativa Indica Group]
BGIOSGA019501	LOC_Os05g16740.1	159	207	128	843	465	581	0.203003	2.2e-13	down	hypothetical protein OsI_19211 [Oryza sativa Indica Group]
BGIOSGA018407	LOC_Os05g18604.1	138	135	143	302	259	397	0.332286	2.26e-12	down	PREDICTED: serine carboxypeptidase 2 isoform X3 [Oryza sativa Japonica Group]
BGIOSGA018394	LOC_Os05g19380.1	250	214	117	381	367	267	0.439585	0.00150333	down	hypothetical protein OsI_19265 [Oryza sativa Indica Group]
BGIOSGA018391	LOC_Os05g19910.1	21	45	9	73	37	112	0.272623	0.00196664	down	PREDICTED: taxadien-5-alpha-ol O-acetyltransferase [Oryza sativa Japonica Group]
BGIOSGA018382	LOC_Os05g20300.1	37	34	33	0	5	5	7.85833	5.76e-05	up	hypothetical protein OsI_19289 [Oryza sativa Indica Group]
BGIOSGA018367	LOC_Os05g22930.1	1249	1206	769	2521	2165	1940	0.374202	1.52e-06	down	PREDICTED: uncharacterized protein LOC9270759 isoform X2 [Oryza sativa Japonica Group]
BGIOSGA019564	LOC_Os05g23320.1	155	125	337	85	65	63	2.12686	0.00360271	up	PREDICTED: ankycorbin [Oryza sativa Japonica Group]
BGIOSGA019592	LOC_Os05g24550.5	1015	1050	1716	429	256	431	2.56161	5.41e-08	up	PREDICTED: cathepsin B isoform X3 [Oryza sativa Japonica Group]
BGIOSGA019615	LOC_Os05g25540.1	25	1	4	0	1	0	21.785	0.0133282	up	PREDICTED: probable receptor-like protein kinase At1g80640 [Oryza sativa Japonica Group]
BGIOSGA019621	LOC_Os05g25770.1	1855	1444	1556	1892	1860	4034	0.483746	0.00073513	down	hypothetical protein OsI_19468 [Oryza sativa Indica Group]
BGIOSGA018296	LOC_Os05g25920.1	18	47	22	41	63	143	0.275869	0.000877449	down	PREDICTED: uncharacterized protein LOC4338424 [Oryza sativa Japonica Group]
BGIOSGA019635	LOC_Os05g26820.1	1537	1086	848	1831	1853	1649	0.498439	0.000865237	down	PREDICTED: CBL-interacting protein kinase 18 [Oryza sativa Japonica Group]
BGIOSGA018282	LOC_Os05g26940.1	76	79	37	90	94	134	0.470843	0.0069061	down	hypothetical protein OsI_19499 [Oryza sativa Indica Group]
BGIOSGA035322	LOC_Os05g27304.1	19	11	36	1	0	2	16.4773	0.000269711	up	hypothetical protein OsI_36228 [Oryza sativa Indica Group]
BGIOSGA019646	LOC_Os05g27730.1	774	1483	1588	2123	2823	4610	0.304645	4.81e-07	down	PREDICTED: probable WRKY transcription factor 26 isoform X3 [Oryza sativa Japonica Group]
BGIOSGA018258	LOC_Os05g27780.1	2043	1329	2712	106	77	248	10.8329	5.14e-19	up	hypothetical protein OsI_19536 [Oryza sativa Indica Group]
BGIOSGA018242	LOC_Os05g28040.1	21	18	37	6	3	7	3.57762	0.00515909	up	PREDICTED: protein G1-like7 [Zea mays]
BGIOSGA018248	LOC_Os05g28200.1	1789	1535	1192	2661	2692	2311	0.449606	1.91e-05	down	hypothetical protein OsI_19554 [Oryza sativa Indica Group]
BGIOSGA019671	LOC_Os05g28500.1	1031	1377	968	1873	1782	1694	0.481825	2.68e-05	down	hypothetical protein OsI_19589 [Oryza sativa Indica Group]
BGIOSGA018227	LOC_Os05g28520.1	74	61	119	8	8	22	5.05726	1.66e-06	up	hypothetical protein OsI_19591 [Oryza sativa Indica Group]
BGIOSGA019679	LOC_Os05g28740.1	133	306	665	22	3	38	13.3346	7.05e-09	up	PREDICTED: universal stress protein A-like protein [Oryza sativa Japonica Group]
BGIOSGA019723	LOC_Os05g30350.2	3087	2933	1972	7339	6454	6867	0.298243	7.45e-11	down	hypothetical protein OsI_19671 [Oryza sativa Indica Group]
BGIOSGA019734	LOC_Os05g30750.4	36	22	69	5	5	8	5.22484	0.000142786	up	PREDICTED: protein QUIRKY [Oryza sativa Japonica Group]
BGIOSGA019747	LOC_Os05g31020.1	61	85	190	22	15	22	4.2082	7.92e-06	up	hypothetical protein OsI_19725 [Oryza sativa Indica Group]
BGIOSGA018157	LOC_Os05g31470.1	5	35	48	0	0	0	117.363	3.87e-06	up	unknown protein [Oryza sativa Japonica Group]
BGIOSGA018149	LOC_Os05g31670.1	1	11	33	2	0	0	16.3073	0.0117036	up	PREDICTED: uncharacterized protein LOC4338635 [Oryza sativa Japonica Group]
BGIOSGA018147	LOC_Os05g31730.1	9	8	46	0	0	0	81.39	3.35e-05	up	hypothetical protein OsI_19773 [Oryza sativa Indica Group]
BGIOSGA018144	LOC_Os05g31750.1	1499	2090	3289	132	144	219	10.3878	1e-29	up	PREDICTED: annexin D4 [Oryza sativa Japonica Group]
BGIOSGA019773	LOC_Os05g31760.1	1129	1287	2344	147	161	215	6.76221	2.55e-22	up	hypothetical protein OsI_19780 [Oryza sativa Indica Group]
BGIOSGA018130	LOC_Os05g32110.2	1902	1090	1824	254	189	169	5.92437	1.6e-19	up	hypothetical protein OsI_19799 [Oryza sativa Indica Group]
BGIOSGA019799	LOC_Os05g32390.1	2017	1091	983	2422	2120	1765	0.497192	0.00330837	down	hypothetical protein OsI_19825 [Oryza sativa Indica Group]
BGIOSGA018120	LOC_Os05g32440.1	37	31	31	49	52	86	0.406377	0.00064504	down	hypothetical protein OsI_19830 [Oryza sativa Indica Group]
BGIOSGA018117	LOC_Os05g32500.1	281	171	182	111	74	55	2.01559	0.00684234	up	hypothetical protein OsI_19835 [Oryza sativa Indica Group]
BGIOSGA018719	LOC_Os05g32710.1	56	93	306	35	34	40	3.00505	0.00305586	up	hypothetical protein OsI_18641 [Oryza sativa Indica Group]
BGIOSGA018102	LOC_Os05g32970.1	1182	840	912	1511	1424	1583	0.495196	6.48e-06	down	hypothetical protein OsI_19870 [Oryza sativa Indica Group]
BGIOSGA019837	LOC_Os05g33220.1	26	18	65	1	2	3	13.2925	1.47e-05	up	hypothetical protein OsI_19891 [Oryza sativa Indica Group]
BGIOSGA018078	LOC_Os05g33570.2	12663	7662	5468	15941	13774	10854	0.489252	0.00433527	down	hypothetical protein OsI_19920 [Oryza sativa Indica Group]
BGIOSGA018073	LOC_Os05g33630.1	4003	4448	8887	1521	1323	2034	2.6471	7.88e-07	up	hypothetical protein OsI_19926 [Oryza sativa Indica Group]
BGIOSGA019863	LOC_Os05g33940.1	248	227	454	57	48	118	3.15013	7.91e-06	up	hypothetical protein OsI_19949 [Oryza sativa Indica Group]
BGIOSGA018060	LOC_Os05g34040.2	96	95	46	146	144	149	0.417784	0.000801854	down	hypothetical protein OsI_19953 [Oryza sativa Indica Group]
BGIOSGA019871	LOC_Os05g34220.2	66	86	54	131	111	89	0.475253	0.00230363	down	hypothetical protein OsI_19964 [Oryza sativa Indica Group]
BGIOSGA019879	LOC_Os05g34460.1	28	18	80	8	10	11	3.14476	0.00995541	up	hypothetical protein OsI_19981 [Oryza sativa Indica Group]
BGIOSGA018028	LOC_Os05g34950.1	76	68	56	194	242	258	0.219459	1.45e-13	down	hypothetical protein OsI_20023 [Oryza sativa Indica Group]
BGIOSGA018025	LOC_Os05g35060.1	145	125	274	56	50	49	2.59317	4.86e-05	up	hypothetical protein OsI_20028 [Oryza sativa Indica Group]
BGIOSGA018021	LOC_Os05g35200.2	397	168	263	71	42	53	3.82546	3.73e-07	up	hypothetical protein OsI_20036 [Oryza sativa Indica Group]
BGIOSGA017998	LOC_Os05g35594.1	91	102	151	34	27	25	2.99189	3.64e-06	up	PREDICTED: protein NRT1/ PTR FAMILY 5.10 [Oryza sativa Japonica Group]
BGIOSGA017992	LOC_Os05g35740.2	2867	4597	6489	1675	1405	2022	2.05165	0.00012982	up	hypothetical protein OsI_20078 [Oryza sativa Indica Group]
BGIOSGA019932	LOC_Os05g36260.1	7	7	29	0	0	3	10.6707	0.0101273	up	PREDICTED: soluble inorganic pyrophosphatase [Oryza sativa Japonica Group]
BGIOSGA017976	LOC_Os05g36290.2	848	940	1522	384	302	471	2.15243	4.36e-06	up	PREDICTED: actin-1 [Oryza brachyantha]
BGIOSGA017975	LOC_Os05g36310.1	22	18	16	30	46	28	0.403462	0.00772989	down	hypothetical protein OsI_20108 [Oryza sativa Indica Group]
BGIOSGA017964	LOC_Os05g37060.1	6	14	11	0	0	0	42.6001	0.000541995	up	PREDICTED: transcription factor DIVARICATA [Oryza sativa Japonica Group]
BGIOSGA019943	LOC_Os05g37190.1	857	1404	3416	444	326	584	3.09266	6.11e-05	up	hypothetical protein OsI_20137 [Oryza sativa Indica Group]
BGIOSGA017953	LOC_Os05g37450.1	160	145	218	52	55	83	2.07829	0.000244924	up	hypothetical protein OsI_20148 [Oryza sativa Indica Group]
BGIOSGA017937	LOC_Os05g37930.1	839	679	276	3277	3097	1818	0.168856	6.41e-09	down	hypothetical protein OsI_20175 [Oryza sativa Indica Group]
BGIOSGA017936	LOC_Os05g37950.1	62	32	41	81	75	79	0.437247	0.00107518	down	PREDICTED: protein GUCD1 isoform X1 [Oryza sativa Japonica Group]
BGIOSGA019962	LOC_Os05g37970.2	6	20	22	0	0	2	18.3164	0.00203013	up	PREDICTED: universal stress protein A-like protein isoform X2 [Oryza sativa Japonica Group]
BGIOSGA017934	LOC_Os05g38130.1	0	0	0	20	21	15	0.00739274	1.9e-07	down	hypothetical protein OsI_20185 [Oryza sativa Indica Group]
BGIOSGA017932	LOC_Os05g38150.2	956	942	1556	376	253	410	2.5099	1.8e-08	up	hypothetical protein OsI_20190 [Oryza sativa Indica Group]
BGIOSGA019975	LOC_Os05g38250.1	70	89	125	32	35	36	2.05969	0.00229886	up	PREDICTED: CASP-like protein 5B2 isoform X1 [Oryza sativa Japonica Group]
BGIOSGA017925	LOC_Os05g38290.1	48	59	187	1	3	12	13.5966	3.49e-07	up	hypothetical protein OsI_20203 [Oryza sativa Indica Group]
BGIOSGA019995	LOC_Os05g38660.1	43	75	235	23	21	45	2.90277	0.00743075	up	PREDICTED: uncharacterized protein LOC4339023 [Oryza sativa Japonica Group]
BGIOSGA017909	LOC_Os05g38680.1	80	105	352	3	2	12	23.3861	2.85e-11	up	hypothetical protein OsI_20242 [Oryza sativa Indica Group]
BGIOSGA019997	LOC_Os05g38720.1	159	129	142	60	50	35	2.24056	0.000457523	up	hypothetical protein OsI_20245 [Oryza sativa Indica Group]
BGIOSGA017895	LOC_Os05g38950.2	257	208	307	120	84	76	2.0741	0.000145754	up	hypothetical protein OsI_20262 [Oryza sativa Indica Group]
BGIOSGA017890	LOC_Os05g39080.1	109	80	120	10	19	18	4.92453	1.49e-08	up	hypothetical protein OsI_20272 [Oryza sativa Indica Group]
BGIOSGA020018	LOC_Os05g39240.1	294	288	659	87	89	198	2.48541	0.00078964	up	PREDICTED: ammonium transporter 2 member 1 [Oryza sativa Japonica Group]
BGIOSGA017886	LOC_Os05g39250.1	24	26	62	6	6	13	3.33541	0.00445205	up	PREDICTED: UPF0098 protein CPn_0877/CP_0992/CPj0877/CpB0906 [Oryza sativa Japonica Group]
BGIOSGA017884	LOC_Os05g39390.1	118	146	204	55	58	48	2.16248	0.000294617	up	hypothetical protein OsI_20297 [Oryza sativa Indica Group]
BGIOSGA020029	LOC_Os05g39500.1	13	18	63	1	1	6	8.68252	0.000818127	up	predicted protein [Hordeum vulgare subsp. vulgare]
BGIOSGA020034	LOC_Os05g39600.1	9	2	0	24	25	17	0.129068	0.0010563	down	hypothetical protein OsI_20310 [Oryza sativa Indica Group]
BGIOSGA020039	LOC_Os05g39680.1	267	255	132	497	366	361	0.414855	0.000320628	down	PREDICTED: protein RETICULATA-RELATED 5, chloroplastic-like [Oryza sativa Japonica Group]
BGIOSGA017876	LOC_Os05g39720.1	23	23	38	159	103	224	0.131904	2.5e-16	down	PREDICTED: probable WRKY transcription factor 33 [Oryza sativa Japonica Group]
BGIOSGA017874	LOC_Os05g39770.2	91	116	372	24	13	34	6.01808	9.54e-07	up	PREDICTED: alanine--glyoxylate aminotransferase 2 homolog 2, mitochondrial [Oryza sativa Japonica Group]
BGIOSGA020050	LOC_Os05g40010.1	1379	449	3553	93	100	193	10.1546	7.21e-10	up	unknown protein [Oryza sativa Japonica Group]
BGIOSGA020051	LOC_Os05g40020.1	11	3	9	0	0	0	31.3386	0.00361359	up	PREDICTED: RING-H2 finger protein ATL74 [Oryza sativa Japonica Group]
BGIOSGA017855	LOC_Os05g40200.1	138	68	115	41	27	54	2.02014	0.00906391	up	PREDICTED: probable inactive receptor kinase At5g58300 [Oryza sativa Japonica Group]
BGIOSGA017854	LOC_Os05g40220.1	202	198	268	69	35	75	2.85483	3.15e-07	up	PREDICTED: mucin-5AC [Oryza sativa Japonica Group]
BGIOSGA020059	LOC_Os05g40260.1	727	410	401	773	874	777	0.483547	0.0010369	down	hypothetical protein OsI_20361 [Oryza sativa Indica Group]
BGIOSGA020064	LOC_Os05g40400.1	14	20	70	6	1	1	9.47565	0.000451809	up	PREDICTED: uncharacterized protein LOC107278337 [Oryza sativa Japonica Group]
BGIOSGA020081	LOC_Os05g40890.1	168	274	407	33	28	72	4.83869	2.34e-08	up	hypothetical protein OsI_20406 [Oryza sativa Indica Group]
BGIOSGA020098	LOC_Os05g41440.1	513	483	959	199	133	142	3.06591	2.86e-08	up	PREDICTED: cytochrome P450 98A1 [Oryza sativa Japonica Group]
BGIOSGA017800	LOC_Os05g41630.1	193	34	95	30	35	23	2.75288	0.0130622	up	hypothetical protein OsI_20463 [Oryza sativa Indica Group]
BGIOSGA017784	LOC_Os05g41950.1	76	68	45	236	246	309	0.184145	6.54e-15	down	PREDICTED: serine/threonine-protein kinase CDL1 [Oryza sativa Japonica Group]
BGIOSGA017779	LOC_Os05g42110.1	20	42	111	12	8	21	3.11707	0.0107068	up	PREDICTED: uncharacterized protein LOC9272665 [Oryza sativa Japonica Group]
BGIOSGA020123	LOC_Os05g42130.1	44	5	12	0	1	3	11.9651	0.00334481	up	hypothetical protein OsI_20499 [Oryza sativa Indica Group]
BGIOSGA017775	LOC_Os05g42190.1	144	86	231	41	39	49	2.65174	0.000171277	up	PREDICTED: NAD(P)H dehydrogenase (quinone) FQR1 [Oryza sativa Japonica Group]
BGIOSGA020135	LOC_Os05g42270.1	8	11	17	1	0	0	24.9428	0.00161073	up	PREDICTED: probable 1-acyl-sn-glycerol-3-phosphate acyltransferase 5 [Oryza sativa Japonica Group]
BGIOSGA017772	LOC_Os05g42280.1	638	669	463	983	899	1067	0.46256	1.15e-05	down	PREDICTED: uncharacterized protein LOC4339245 isoform X1 [Oryza sativa Japonica Group]
BGIOSGA017770	LOC_Os05g42330.1	376	311	460	101	62	74	3.66054	3.13e-13	up	hypothetical protein OsI_20525 [Oryza sativa Indica Group]
BGIOSGA020139	LOC_Os05g42360.1	11	1	25	1	0	0	24.7377	0.00612246	up	.
BGIOSGA020148	LOC_Os05g43140.1	17	7	26	1	0	1	18.7252	0.00119678	up	hypothetical protein OsI_20555 [Oryza sativa Indica Group]
BGIOSGA020168	LOC_Os05g43576.1	9	10	12	2	0	1	7.92854	0.0126532	up	RecName: Full=Lipoyl synthase 2, chloroplastic; AltName: Full=Lipoate synthase 2; Short=LS 2; Short=Lip-syn 2; AltName: Full=Lipoate synthase, plastidial 2; Short=LIP1p 2; AltName: Full=Lipoic acid synthase 2; Flags: Precursor
BGIOSGA020169	LOC_Os05g43582.1	387	219	206	551	624	555	0.358004	6.46e-06	down	PREDICTED: putative rRNA methylase YtqB isoform X2 [Oryza sativa Japonica Group]
BGIOSGA020171	LOC_Os05g43650.1	5303	4231	2989	7335	7401	5738	0.467485	0.000399233	down	hypothetical protein OsI_20596 [Oryza sativa Indica Group]
BGIOSGA020172	LOC_Os05g43690.1	19	12	67	2	7	2	6.19545	0.00276016	up	PREDICTED: PLASMODESMATA CALLOSE-BINDING PROTEIN 3 [Oryza sativa Japonica Group]
BGIOSGA020178	LOC_Os05g43820.1	6	5	13	0	0	0	32.0182	0.00264918	up	PREDICTED: rac-like GTP-binding protein 2 [Oryza sativa Japonica Group]
BGIOSGA017730	LOC_Os05g43860.1	44	24	10	0	5	0	11.5076	0.00220378	up	hypothetical protein OsI_20612 [Oryza sativa Indica Group]
BGIOSGA017729	LOC_Os05g43880.1	6	8	13	0	0	0	36.3753	0.00119263	up	hypothetical protein OsI_20614 [Oryza sativa Indica Group]
BGIOSGA017724	LOC_Os05g44070.1	12	12	25	2	1	0	12.0631	0.00144125	up	hypothetical protein OsI_20633 [Oryza sativa Indica Group]
BGIOSGA017717	LOC_Os05g44300.1	506	338	688	752	626	938	0.497679	8.53e-05	down	hypothetical protein OsI_20652 [Oryza sativa Indica Group]
BGIOSGA017714	LOC_Os05g44340.1	577	714	1260	281	219	277	2.44434	2.56e-06	up	hypothetical protein OsI_20656 [Oryza sativa Indica Group]
BGIOSGA020219	LOC_Os05g44922.1	195	230	408	108	82	82	2.27249	0.000123396	up	hypothetical protein OsI_20679 [Oryza sativa Indica Group]
BGIOSGA020228	LOC_Os05g45030.1	1741	1162	987	1811	2031	2331	0.484429	0.000387765	down	hypothetical protein OsI_20689 [Oryza sativa Indica Group]
BGIOSGA020232	LOC_Os05g45060.1	57	43	78	87	103	108	0.445716	0.000201851	down	hypothetical protein OsI_20699 [Oryza sativa Indica Group]
BGIOSGA017697	LOC_Os05g45070.1	28	17	13	32	25	60	0.388972	0.00978362	down	hypothetical protein OsI_20700 [Oryza sativa Indica Group]
BGIOSGA017696	LOC_Os05g45140.1	53	24	20	3	2	2	10.7466	3.75e-05	up	hypothetical protein OsI_20702 [Oryza sativa Indica Group]
BGIOSGA017694	LOC_Os05g45180.1	62	18	30	1	1	1	28.1194	5.42e-06	up	hypothetical protein OsI_20704 [Oryza sativa Indica Group]
BGIOSGA017692	LOC_Os05g45210.3	315	263	396	40	59	85	3.98905	1.65e-10	up	PREDICTED: respiratory burst oxidase homolog protein A [Oryza sativa Japonica Group]
BGIOSGA017683	LOC_Os05g45370.1	152	53	423	0	0	0	815.512	4.89e-09	up	putative membrane protein [Oryza sativa Japonica Group]
BGIOSGA020238	LOC_Os05g45380.1	10	36	239	0	0	0	359.862	8.16e-05	up	hypothetical protein [Oryza sativa Japonica Group]
BGIOSGA020240	LOC_Os05g45410.1	83	97	98	97	101	248	0.482328	0.00614783	down	hypothetical protein OsI_20732 [Oryza sativa Indica Group]
BGIOSGA020255	LOC_Os05g45810.1	297	319	241	775	666	663	0.311665	7.71e-12	down	PREDICTED: calcineurin B-like protein 4 isoform X2 [Oryza sativa Japonica Group]
BGIOSGA020266	LOC_Os05g46020.1	830	656	961	1190	1198	2460	0.386245	3.11e-06	down	hypothetical protein OsI_20783 [Oryza sativa Indica Group]
BGIOSGA017652	LOC_Os05g46240.4	96	61	227	27	13	52	3.13651	0.0024183	up	PREDICTED: protein REVERSION-TO-ETHYLENE SENSITIVITY1 [Oryza sativa Japonica Group]
BGIOSGA020283	LOC_Os05g46350.1	59	110	433	2	2	9	33.766	3.44e-11	up	hypothetical protein OsI_20815 [Oryza sativa Indica Group]
BGIOSGA017639	LOC_Os05g46470.1	122	70	177	48	41	44	2.06177	0.0047264	up	PREDICTED: uncharacterized protein LOC9268161 [Oryza sativa Japonica Group]
BGIOSGA020289	LOC_Os05g46480.2	13	15	102	1	0	0	85.3041	1.15e-05	up	RecName: Full=Late embryogenesis abundant protein, group 3; Short=LEA-3
BGIOSGA020293	LOC_Os05g46520.1	145	171	507	21	21	45	6.96718	9.19e-09	up	hypothetical protein OsI_20839 [Oryza sativa Indica Group]
BGIOSGA017638	LOC_Os05g46550.1	45	22	49	14	4	4	3.9892	0.00225128	up	PREDICTED: AP-1 complex subunit mu-2 [Oryza sativa Japonica Group]
BGIOSGA017637	LOC_Os05g46580.1	283	345	372	116	85	112	2.42951	1.59e-08	up	hypothetical protein OsI_20844 [Oryza sativa Indica Group]
BGIOSGA020297	LOC_Os05g46610.1	48	57	159	2	4	6	16.068	1.92e-09	up	hypothetical protein OsI_20845 [Oryza sativa Indica Group]
BGIOSGA017627	LOC_Os05g47520.1	193	219	136	539	472	448	0.288447	7.53e-10	down	hypothetical protein OsI_20866 [Oryza sativa Indica Group]
BGIOSGA017625	LOC_Os05g47540.1	13915	6765	16909	1009	961	1431	8.29534	6.27e-23	up	hypothetical protein OsI_20868 [Oryza sativa Indica Group]
BGIOSGA020314	LOC_Os05g47640.1	232	185	584	50	34	50	5.49772	1.66e-09	up	hypothetical protein OsI_20875 [Oryza sativa Indica Group]
BGIOSGA017620	LOC_Os05g47690.1	43	38	152	15	13	17	3.75576	0.000805379	up	PREDICTED: reticulon-like protein B9 [Oryza sativa Japonica Group]
BGIOSGA020317	LOC_Os05g47700.1	858	543	4022	34	18	47	39.7742	2.43e-10	up	PREDICTED: non-specific lipid-transfer protein 2 [Oryza sativa Japonica Group]
BGIOSGA020318	LOC_Os05g47730.1	68	43	234	0	0	0	448.49	4.26e-11	up	PREDICTED: non-specific lipid-transfer protein 2 [Oryza sativa Japonica Group]
BGIOSGA020320	LOC_Os05g47780.2	321	278	361	628	506	503	0.442462	8.82e-09	down	hypothetical protein OsI_20887 [Oryza sativa Indica Group]
BGIOSGA017609	LOC_Os05g47880.1	201	313	120	336	352	349	0.47393	0.00500715	down	hypothetical protein OsI_20896 [Oryza sativa Indica Group]
BGIOSGA020327	LOC_Os05g48060.1	88	133	454	47	43	86	2.79816	0.00501819	up	PREDICTED: CDP-diacylglycerol--serine O-phosphatidyltransferase 2 [Oryza sativa Japonica Group]
BGIOSGA020329	LOC_Os05g48150.1	15	13	31	1	4	3	5.39012	0.00412452	up	hypothetical protein OsI_20919 [Oryza sativa Indica Group]
BGIOSGA017595	LOC_Os05g48160.1	3683	2677	2062	4092	5333	4361	0.465094	0.000434184	down	hypothetical protein OsI_20921 [Oryza sativa Indica Group]
BGIOSGA020331	LOC_Os05g48210.1	95	56	85	140	86	161	0.468459	0.000715327	down	PREDICTED: uncharacterized protein LOC4339562 [Oryza sativa Japonica Group]
BGIOSGA020334	LOC_Os05g48260.1	158	162	221	60	63	76	2.04615	6.96e-05	up	PREDICTED: O-acyltransferase WSD1 [Oryza sativa Japonica Group]
BGIOSGA020335	LOC_Os05g48270.1	180	50	67	4	4	1	25.1978	7.77e-10	up	PREDICTED: cytochrome b561 and DOMON domain-containing protein At3g61750 [Oryza sativa Japonica Group]
BGIOSGA017587	LOC_Os05g48410.1	21	29	44	8	7	8	3.05464	0.0045542	up	PREDICTED: 50S ribosomal protein L21, mitochondrial [Oryza sativa Japonica Group]
BGIOSGA020354	LOC_Os05g48760.1	4374	4944	3177	7745	6562	6933	0.453329	1.43e-05	down	hypothetical protein OsI_20972 [Oryza sativa Indica Group]
BGIOSGA020356	LOC_Os05g48850.1	16	30	36	1	4	0	11.9243	0.000141216	up	hypothetical protein OsI_20979 [Oryza sativa Indica Group]
BGIOSGA020358	LOC_Os05g48890.1	15	3	6	0	0	0	33.3798	0.00352442	up	hypothetical protein OsJ_19551 [Oryza sativa Japonica Group]
BGIOSGA020369	LOC_Os05g49040.1	10	7	49	0	0	0	85.0547	3.02e-05	up	PREDICTED: cytochrome b561 domain-containing protein At2g30890 [Oryza sativa Japonica Group]
BGIOSGA017548	LOC_Os05g49170.1	263	252	1606	39	25	74	11.1557	1.36e-08	up	hypothetical protein OsI_21013 [Oryza sativa Indica Group]
BGIOSGA020375	LOC_Os05g49200.1	1500	1274	2465	501	401	426	2.93402	2.39e-10	up	PREDICTED: aspartic proteinase oryzasin-1 [Oryza sativa Japonica Group]
BGIOSGA020384	LOC_Os05g49350.1	639	528	883	172	209	291	2.29023	5.93e-06	up	PREDICTED: uncharacterized protein LOC4339649 [Oryza sativa Japonica Group]
BGIOSGA017541	LOC_Os05g49380.2	3627	2990	2517	5256	5213	5077	0.448985	2.7e-06	down	hypothetical protein OsI_21033 [Oryza sativa Indica Group]
BGIOSGA017534	LOC_Os05g49590.2	1579	1517	1017	3492	2896	2333	0.361567	1.05e-06	down	hypothetical protein OsI_21053 [Oryza sativa Indica Group]
BGIOSGA017521	LOC_Os05g49770.1	534	794	1015	278	216	323	2.16617	1.08e-05	up	hypothetical protein OsI_21073 [Oryza sativa Indica Group]
BGIOSGA017512	LOC_Os05g49910.1	846	1107	886	1583	1438	1350	0.493931	1.07e-05	down	PREDICTED: uncharacterized protein LOC4339685 [Oryza sativa Japonica Group]
BGIOSGA017491	LOC_Os05g50350.1	4	6	0	40	8	10	0.138637	0.00502517	down	hypothetical protein OsI_21126 [Oryza sativa Indica Group]
BGIOSGA017490	LOC_Os05g50380.1	3512	5315	25093	40	60	69	141.727	1.53e-17	up	PREDICTED: glucose-1-phosphate adenylyltransferase large subunit, chloroplastic/amyloplastic [Oryza sativa Japonica Group]
BGIOSGA020437	LOC_Os05g50470.1	88	109	256	40	23	40	3.26478	6.71e-05	up	hypothetical protein OsI_21140 [Oryza sativa Indica Group]
BGIOSGA017485	LOC_Os05g50490.2	112	151	265	76	39	84	2.00178	0.00706985	up	hypothetical protein OsI_21142 [Oryza sativa Indica Group]
BGIOSGA017481	LOC_Os05g50610.2	143	286	348	87	17	117	2.74031	0.00653218	up	hypothetical protein OsI_21151 [Oryza sativa Indica Group]
BGIOSGA017479	LOC_Os05g50710.1	1542	2775	4308	538	482	1146	3.01015	3.24e-05	up	hypothetical protein OsI_21161 [Oryza sativa Indica Group]
BGIOSGA017473	LOC_Os05g50840.1	11039	11285	10786	17889	16052	16412	0.499867	3.78e-08	down	hypothetical protein OsI_21172 [Oryza sativa Indica Group]
BGIOSGA020458	LOC_Os05g50910.1	60	13	26	1	7	1	8.05654	0.00138735	up	hypothetical protein OsI_21176 [Oryza sativa Indica Group]
BGIOSGA020459	LOC_Os05g50920.1	25	21	27	62	84	37	0.294048	0.000139363	down	PREDICTED: probable GABA transporter 2 [Oryza sativa Japonica Group]
BGIOSGA020460	LOC_Os05g50930.1	9213	6372	5538	14067	14581	14217	0.37706	3.61e-07	down	hypothetical protein OsI_21178 [Oryza sativa Indica Group]
BGIOSGA020462	LOC_Os05g50950.1	84	100	57	182	164	144	0.377258	3.39e-05	down	hypothetical protein OsI_21180 [Oryza sativa Indica Group]
BGIOSGA020465	LOC_Os05g51040.1	18	34	25	85	49	90	0.265445	1.96e-06	down	hypothetical protein OsI_21187 [Oryza sativa Indica Group]
BGIOSGA017455	LOC_Os05g51450.1	5087	5088	3652	8517	8029	7469	0.440816	3.94e-06	down	hypothetical protein OsI_21214 [Oryza sativa Indica Group]
BGIOSGA020480	LOC_Os05g51470.1	25	9	59	100	63	94	0.265891	0.000290504	down	hypothetical protein OsI_21215 [Oryza sativa Indica Group]
BGIOSGA017452	LOC_Os05g51520.1	447	579	808	167	209	222	2.28302	5.5e-06	up	hypothetical protein OsI_21220 [Oryza sativa Indica Group]
BGIOSGA020487	LOC_Os05g51690.1	1652	1985	3999	488	407	589	3.82047	7.26e-11	up	PREDICTED: uncharacterized protein LOC4339814 [Oryza sativa Japonica Group]
BGIOSGA022129	LOC_Os06g01350.1	35	39	35	473	513	629	0.0512993	7.91e-60	down	hypothetical protein OsI_21274 [Oryza sativa Indica Group]
BGIOSGA022107	LOC_Os06g01490.1	17	17	33	4	1	4	5.6212	0.00149157	up	PREDICTED: monocopper oxidase-like protein SKU5 [Oryza sativa Japonica Group]
BGIOSGA022095	LOC_Os06g01760.2	1244	833	2505	106	73	422	5.83924	3.24e-06	up	PREDICTED: probable polygalacturonase [Oryza sativa Japonica Group]
BGIOSGA022153	LOC_Os06g01840.1	32	36	61	11	11	20	2.30938	0.0133935	up	PREDICTED: WAT1-related protein At4g01440 [Oryza sativa Japonica Group]
BGIOSGA022160	LOC_Os06g01972.1	83	107	202	48	15	26	3.30983	0.000185957	up	hypothetical protein OsI_21332 [Oryza sativa Indica Group]
BGIOSGA022084	LOC_Os06g01990.1	96	70	103	18	10	23	4.03364	4.64e-07	up	hypothetical protein OsI_21334 [Oryza sativa Indica Group]
BGIOSGA022162	LOC_Os06g02000.2	193	179	261	67	51	100	2.21051	6.58e-05	up	PREDICTED: UMP-CMP kinase 1 isoform X1 [Oryza sativa Japonica Group]
BGIOSGA022181	LOC_Os06g02400.1	20	28	21	41	52	58	0.347296	0.000192498	down	PREDICTED: pentatricopeptide repeat-containing protein At1g08070, chloroplastic [Oryza sativa Japonica Group]
BGIOSGA022065	LOC_Os06g02410.1	102	101	176	56	31	46	2.14487	0.00109178	up	hypothetical protein OsI_21373 [Oryza sativa Indica Group]
BGIOSGA022064	LOC_Os06g02420.1	883	918	1498	381	401	440	2.00927	9.83e-06	up	PREDICTED: uncharacterized protein LOC4339914 [Oryza sativa Japonica Group]
BGIOSGA022054	LOC_Os06g02580.1	68	59	33	166	225	239	0.195268	3.13e-10	down	PREDICTED: uncharacterized protein LOC4339930 [Oryza sativa Japonica Group]
BGIOSGA022053	LOC_Os06g02610.1	6	2	11	24	28	11	0.217438	0.00313206	down	formiminotransferase-cyclodeaminase-like [Oryza sativa Japonica Group]
BGIOSGA022051	LOC_Os06g02630.1	111	125	535	6	2	38	12.7075	0.00191009	up	PREDICTED: uncharacterized protein LOC4339934 [Oryza sativa Japonica Group]
BGIOSGA022040	LOC_Os06g02930.1	0	0	0	282	131	281	0.000615747	4.19e-18	down	PREDICTED: uncharacterized protein LOC4339945 [Oryza sativa Japonica Group]
BGIOSGA022196	LOC_Os06g02940.1	0	0	0	34	9	32	0.00575288	6.97e-08	down	hypothetical protein OsI_21413 [Oryza sativa Indica Group]
BGIOSGA022197	LOC_Os06g02960.1	1578	1819	2885	169	103	161	10.9313	1.61e-41	up	PREDICTED: uncharacterized protein LOC4339947 isoform X1 [Oryza sativa Japonica Group]
BGIOSGA022213	LOC_Os06g03520.1	167	201	416	2	4	3	63.9983	8.45e-23	up	PREDICTED: uncharacterized protein LOC4339960 [Oryza sativa Japonica Group]
BGIOSGA022217	LOC_Os06g03640.1	362	250	399	81	67	140	2.6836	3.61e-06	up	PREDICTED: BAG family molecular chaperone regulator 3 [Oryza sativa Japonica Group]
BGIOSGA022232	LOC_Os06g03890.1	1	5	0	133	187	107	0.0105345	1.57e-19	down	PREDICTED: GDSL esterase/lipase At5g45910 isoform X2 [Oryza sativa Japonica Group]
BGIOSGA022012	LOC_Os06g03930.1	1354	2240	1490	732	603	577	2.03362	0.000294415	up	PREDICTED: cytochrome P450 704C1 [Oryza sativa Japonica Group]
BGIOSGA022236	LOC_Os06g03990.1	1453	1478	872	2901	2704	2807	0.349077	2.05e-07	down	hypothetical protein OsI_21486 [Oryza sativa Indica Group]
BGIOSGA022239	LOC_Os06g04080.1	9	2	35	0	0	0	59.0519	0.000484289	up	putative beta-1,3-glucanase precursor [Oryza sativa Japonica Group]
BGIOSGA022006	LOC_Os06g04090.1	61	94	130	29	30	22	2.60684	0.00048961	up	PREDICTED: NAC domain-containing protein 43 [Oryza sativa Japonica Group]
BGIOSGA022242	LOC_Os06g04220.1	5	4	4	11	19	32	0.160363	0.000272698	down	hypothetical protein OsI_21502 [Oryza sativa Indica Group]
BGIOSGA022244	LOC_Os06g04250.1	84	84	178	8	15	10	7.65584	6.27e-10	up	PREDICTED: protein EXORDIUM-like 3 [Oryza sativa Japonica Group]
BGIOSGA022245	LOC_Os06g04260.1	32	31	23	49	43	53	0.45519	0.00323616	down	hypothetical protein OsI_21506 [Oryza sativa Indica Group]
BGIOSGA021999	LOC_Os06g04270.1	28137	15758	12086	35711	38563	27881	0.418922	0.000651955	down	PREDICTED: transketolase, chloroplastic [Oryza sativa Japonica Group]
BGIOSGA021994	LOC_Os06g04340.1	46	33	57	10	4	11	4.14531	0.0001092	up	PREDICTED: uncharacterized protein LOC9266746 [Oryza sativa Japonica Group]
BGIOSGA021993	LOC_Os06g04350.1	145	174	302	67	50	95	2.20451	0.000605502	up	hypothetical protein [Oryza sativa Japonica Group]
BGIOSGA021991	LOC_Os06g04380.1	44	63	95	8	0	3	13.9542	3.53e-08	up	hypothetical protein OsI_21522 [Oryza sativa Indica Group]
BGIOSGA022251	LOC_Os06g04480.1	219	182	502	5	10	10	26.3658	5.75e-22	up	PREDICTED: uncharacterized protein At4g22758 [Oryza sativa Japonica Group]
BGIOSGA022255	LOC_Os06g04530.1	1006	1064	1309	1660	1823	1794	0.480131	1.29e-08	down	PREDICTED: ATP-dependent Clp protease proteolytic subunit-related protein 2, chloroplastic [Oryza sativa Japonica Group]
BGIOSGA021946	LOC_Os06g05160.1	443	446	1245	165	122	262	2.88754	0.000110772	up	hypothetical protein OsI_21599 [Oryza sativa Indica Group]
BGIOSGA022297	LOC_Os06g05350.1	99	100	65	150	166	150	0.432912	0.000194262	down	PREDICTED: single-stranded DNA-binding protein WHY1, chloroplastic [Oryza sativa Japonica Group]
BGIOSGA022329	LOC_Os06g05750.1	71	50	79	21	24	30	2.01085	0.00777697	up	hypothetical protein OsI_21696 [Oryza sativa Indica Group]
BGIOSGA021894	LOC_Os06g05930.1	27	19	40	2	7	6	4.22997	0.00224224	up	.
BGIOSGA022355	LOC_Os06g06360.1	91	71	66	115	152	313	0.305077	1.73e-05	down	PREDICTED: probable WRKY transcription factor 30 [Oryza sativa Japonica Group]
BGIOSGA034472	LOC_Os06g06440.1	48	184	41	7449	6270	4876	0.0114357	1.4e-35	down	hypothetical protein OsI_35171 [Oryza sativa Indica Group]
BGIOSGA022371	LOC_Os06g06780.1	1114	734	1328	204	129	179	4.69057	3.81e-18	up	PREDICTED: uncharacterized protein LOC4340222 [Oryza sativa Japonica Group]
BGIOSGA022372	LOC_Os06g06790.1	49	31	46	8	6	8	4.35028	6.59e-05	up	PREDICTED: protein disulfide isomerase-like 1-5 [Oryza sativa Japonica Group]
BGIOSGA022386	LOC_Os06g07160.1	22	32	33	10	5	10	2.66074	0.0120354	up	hypothetical protein OsI_21829 [Oryza sativa Indica Group]
BGIOSGA022407	LOC_Os06g07770.1	14	17	27	5	0	0	8.79427	0.00363829	up	Os06g0174375, partial [Oryza sativa Japonica Group]
BGIOSGA022419	LOC_Os06g08080.1	363	233	303	63	47	43	4.45943	2.11e-12	up	PREDICTED: pyrophosphate-energized vacuolar membrane proton pump [Oryza sativa Japonica Group]
BGIOSGA021801	LOC_Os06g08090.2	113	46	55	12	11	14	4.45649	4.05e-05	up	PREDICTED: heparanase-like protein 3 [Oryza sativa Japonica Group]
BGIOSGA021800	LOC_Os06g08110.1	343	389	803	137	110	142	2.92377	6.35e-07	up	hypothetical protein OsI_21894 [Oryza sativa Indica Group]
BGIOSGA022431	LOC_Os06g08460.1	7	10	12	19	20	47	0.258227	0.000900353	down	hypothetical protein OsI_21927 [Oryza sativa Indica Group]
BGIOSGA021769	LOC_Os06g08640.1	16	14	22	2	0	6	5.04251	0.0110929	up	hypothetical protein OsI_21944 [Oryza sativa Indica Group]
BGIOSGA022438	LOC_Os06g08670.1	6040	4563	4168	9671	10154	9473	0.384057	4.04e-08	down	hypothetical protein OsI_21947 [Oryza sativa Indica Group]
BGIOSGA022460	LOC_Os06g09310.1	17	16	34	53	73	132	0.194897	2.74e-07	down	PREDICTED: RING-H2 finger protein ATL3 [Oryza sativa Japonica Group]
BGIOSGA021744	LOC_Os06g09350.1	134	104	103	34	34	20	2.92698	5.54e-05	up	hypothetical protein OsI_21995 [Oryza sativa Indica Group]
BGIOSGA022464	LOC_Os06g09420.1	31	28	63	11	13	3	3.26441	0.00726917	up	hypothetical protein OsI_22000 [Oryza sativa Indica Group]
BGIOSGA022466	LOC_Os06g09560.1	90	107	72	192	171	281	0.323775	1.2e-07	down	hypothetical protein OsI_22007 [Oryza sativa Indica Group]
BGIOSGA021732	LOC_Os06g09630.1	67	50	99	27	27	21	2.13548	0.00595596	up	hypothetical protein OsI_22012 [Oryza sativa Indica Group]
BGIOSGA021720	LOC_Os06g09830.1	29	37	76	13	14	8	2.95993	0.00410121	up	PREDICTED: uncharacterized protein LOC4340398 [Oryza sativa Japonica Group]
BGIOSGA022498	LOC_Os06g10130.1	16	39	80	3	8	8	5.14939	0.000869215	up	hypothetical protein OsI_22067 [Oryza sativa Indica Group]
BGIOSGA021707	LOC_Os06g10170.1	19	8	78	0	0	2	38.129	0.000114374	up	PREDICTED: probable flavin-containing monooxygenase 1 [Oryza sativa Japonica Group]
BGIOSGA021701	LOC_Os06g10580.2	509	525	487	1299	852	894	0.381854	4.65e-09	down	PREDICTED: probable cyclic nucleotide-gated ion channel 20, chloroplastic [Oryza sativa Japonica Group]
BGIOSGA022521	LOC_Os06g10610.1	14	17	56	2	5	6	4.83668	0.00409915	up	PREDICTED: uncharacterized protein LOC9267282 [Oryza sativa Japonica Group]
BGIOSGA021697	LOC_Os06g10700.1	6	3	17	0	0	0	34.0476	0.00303053	up	hypothetical protein OsI_22107 [Oryza sativa Indica Group]
BGIOSGA022528	LOC_Os06g10750.1	109	230	498	89	35	39	3.78132	0.000189725	up	hypothetical protein OsI_22111 [Oryza sativa Indica Group]
BGIOSGA022532	LOC_Os06g10810.1	200	232	350	106	87	94	2.0378	9.19e-05	up	hypothetical protein OsI_22118 [Oryza sativa Indica Group]
BGIOSGA021679	LOC_Os06g11140.1	745	668	518	1154	1163	933	0.452304	3.4e-05	down	hypothetical protein OsI_22150 [Oryza sativa Indica Group]
BGIOSGA021665	LOC_Os06g11310.1	306	256	648	73	83	119	3.25053	1.54e-06	up	PREDICTED: uncharacterized protein LOC4340492 [Oryza sativa Japonica Group]
BGIOSGA022566	LOC_Os06g11800.1	104	169	815	13	11	31	14.3322	3.88e-09	up	hypothetical protein OsI_22198 [Oryza sativa Indica Group]
BGIOSGA021643	LOC_Os06g11860.1	741	636	2264	162	137	271	4.69872	1.68e-07	up	hypothetical protein OsI_22202 [Oryza sativa Indica Group]
BGIOSGA021639	LOC_Os06g11980.1	252	328	657	129	43	138	3.02575	0.000174318	up	hypothetical protein OsI_22207 [Oryza sativa Indica Group]
BGIOSGA021624	LOC_Os06g12120.1	131	113	108	201	164	208	0.470423	1.04e-05	down	PREDICTED: somatic embryogenesis receptor kinase 2 [Oryza sativa Japonica Group]
BGIOSGA022577	LOC_Os06g12230.1	20	19	49	7	1	7	4.42411	0.00372808	up	PREDICTED: transcription factor TCP15 [Oryza sativa Japonica Group]
BGIOSGA021618	LOC_Os06g12250.1	64	72	160	29	28	41	2.23723	0.00500774	up	PREDICTED: sphinganine C4-monooxygenase 1 [Oryza sativa Japonica Group]
BGIOSGA021616	LOC_Os06g12280.1	23	19	31	1	0	1	27.6433	5.96e-05	up	PREDICTED: probable galacturonosyltransferase 9 [Oryza sativa Japonica Group]
BGIOSGA021615	LOC_Os06g12310.1	3716	3603	7616	1391	1240	1249	2.83564	3.89e-08	up	PREDICTED: aquaporin NIP2-2 [Oryza sativa Japonica Group]
BGIOSGA021611	LOC_Os06g12370.1	70	100	507	0	3	2	94.775	1.05e-12	up	hypothetical protein OsI_22249 [Oryza sativa Indica Group]
BGIOSGA022587	LOC_Os06g12460.1	581	291	956	123	141	162	3.15438	6.86e-06	up	hypothetical protein OsI_22257 [Oryza sativa Indica Group]
BGIOSGA022591	LOC_Os06g12600.1	92	63	142	36	34	39	2.02779	0.00517418	up	hypothetical protein OsI_22272 [Oryza sativa Indica Group]
BGIOSGA022593	LOC_Os06g12660.1	255	288	345	86	95	132	2.14742	9.65e-06	up	hypothetical protein OsI_22276 [Oryza sativa Indica Group]
BGIOSGA021600	LOC_Os06g12680.1	178	145	247	73	55	85	2.02052	0.000251653	up	PREDICTED: RING-H2 finger protein ATL46 [Oryza sativa Japonica Group]
BGIOSGA022616	LOC_Os06g13600.1	40	7	31	1	1	0	29.0781	0.000168333	up	hypothetical protein OsI_22351 [Oryza sativa Indica Group]
BGIOSGA021549	LOC_Os06g13650.3	166	189	299	77	40	63	2.74203	3.66e-06	up	hypothetical protein OsI_22355 [Oryza sativa Indica Group]
BGIOSGA022618	LOC_Os06g13660.1	5951	4026	3601	9114	8423	6813	0.425237	2.78e-05	down	RecName: Full=Alanine--tRNA ligase, chloroplastic/mitochondrial; AltName: Full=Alanyl-tRNA synthetase; Short=AlaRS; Flags: Precursor
BGIOSGA022620	LOC_Os06g13720.1	109	121	589	17	16	16	11.8868	1.13e-09	up	PREDICTED: pyruvate dehydrogenase E1 component subunit alpha-2, mitochondrial [Oryza sativa Japonica Group]
BGIOSGA021542	LOC_Os06g13810.1	769	663	1134	373	234	323	2.07979	8.53e-06	up	PREDICTED: pyrophosphate--fructose 6-phosphate 1-phosphotransferase subunit beta [Oryza sativa Japonica Group]
BGIOSGA021530	LOC_Os06g14060.1	33	36	55	7	11	15	2.81609	0.00320966	up	PREDICTED: BTB/POZ and MATH domain-containing protein 1 [Oryza sativa Japonica Group]
BGIOSGA021518	LOC_Os06g14370.1	618	591	973	152	118	302	2.91218	2.92e-06	up	PREDICTED: probable peroxygenase 4 [Oryza sativa Japonica Group]
BGIOSGA014518	LOC_Os06g15240.1	0	0	0	106	113	162	0.0011038	1.07e-15	down	hypothetical protein OsI_17055 [Oryza sativa Indica Group]
BGIOSGA022657	LOC_Os06g15330.1	1530	979	1862	141	207	242	5.52613	9.28e-17	up	hypothetical protein OsI_22452 [Oryza sativa Indica Group]
BGIOSGA022659	LOC_Os06g15370.1	486	854	593	247	154	234	2.35405	3.52e-05	up	PREDICTED: protein NRT1/ PTR FAMILY 3.1 [Oryza sativa Japonica Group]
BGIOSGA024026	LOC_Os06g16780.1	62	64	40	181	157	96	0.291129	6.36e-06	down	hypothetical protein OsI_26605 [Oryza sativa Indica Group]
BGIOSGA021451	LOC_Os06g16960.1	305	219	128	954	1053	835	0.176176	8.52e-12	down	hypothetical protein OsI_22536 [Oryza sativa Indica Group]
BGIOSGA021448	LOC_Os06g16980.2	34	54	22	108	81	35	0.375715	0.00897885	down	hypothetical protein OsI_22539 [Oryza sativa Indica Group]
BGIOSGA021438	LOC_Os06g17390.1	216	99	138	21	15	14	6.91512	1.84e-10	up	hypothetical protein OsI_22558 [Oryza sativa Indica Group]
BGIOSGA022704	LOC_Os06g17440.1	91	145	207	54	35	36	2.64779	0.000135491	up	hypothetical protein OsI_22560 [Oryza sativa Indica Group]
BGIOSGA021421	LOC_Os06g18670.1	2466	2409	4169	631	707	396	3.80954	8.42e-10	up	hypothetical protein OsI_22594 [Oryza sativa Indica Group]
BGIOSGA008065	LOC_Os06g18990.1	1050	1136	2583	203	105	256	6.35522	2.37e-13	up	hypothetical protein OsI_06959 [Oryza sativa Indica Group]
BGIOSGA008064	LOC_Os06g19010.1	24	12	22	1	1	7	4.99201	0.00925327	up	hypothetical protein OsI_06957 [Oryza sativa Indica Group]
BGIOSGA021377	LOC_Os06g20040.1	571	82	317	25	17	23	11.4136	1.31e-09	up	PREDICTED: protein ASPARTIC PROTEASE IN GUARD CELL 1 [Oryza sativa Japonica Group]
BGIOSGA022768	LOC_Os06g20200.1	10	6	59	0	0	0	95.8542	2.48e-05	up	hypothetical protein OsI_22686 [Oryza sativa Indica Group]
BGIOSGA021352	LOC_Os06g20960.1	94	19	5	2	6	8	5.83762	0.0107024	up	hypothetical protein OsI_22725 [Oryza sativa Indica Group]
BGIOSGA022817	LOC_Os06g22330.1	37	5	26	0	1	5	8.7377	0.0047286	up	PREDICTED: uncharacterized protein LOC4340914 [Oryza sativa Japonica Group]
BGIOSGA022820	LOC_Os06g22390.1	57	186	275	67	23	33	3.15283	0.00235415	up	hypothetical protein OsI_22790 [Oryza sativa Indica Group]
BGIOSGA022834	LOC_Os06g22870.1	644	486	962	288	216	261	2.04512	4.21e-05	up	hypothetical protein OsI_22819 [Oryza sativa Indica Group]
BGIOSGA022878	LOC_Os06g24404.1	692	140	125	17	11	10	19.7538	7.34e-11	up	hypothetical protein OsI_22891 [Oryza sativa Indica Group]
BGIOSGA021273	LOC_Os06g25439.1	473	448	165	912	889	650	0.34317	0.000278809	down	hypothetical protein OsI_22921 [Oryza sativa Indica Group]
BGIOSGA036193	LOC_Os06g27520.1	10	12	24	3	0	3	5.81674	0.00959802	up	hypothetical protein OsI_38332 [Oryza sativa Indica Group]
BGIOSGA022902	LOC_Os06g27650.1	71	78	48	140	113	86	0.444722	0.00158931	down	hypothetical protein OsI_22941 [Oryza sativa Indica Group]
BGIOSGA030418	LOC_Os06g28124.1	75	46	168	1	0	7	27.1551	2.1e-09	up	PREDICTED: uncharacterized protein LOC4341034 isoform X1 [Oryza sativa Japonica Group]
BGIOSGA022919	LOC_Os06g28610.1	14	4	3	8	29	70	0.15507	0.00168619	down	hypothetical protein OsI_22987 [Oryza sativa Indica Group]
BGIOSGA022930	LOC_Os06g29180.1	726	859	1515	267	169	203	3.61881	7.52e-11	up	hypothetical protein OsI_23019 [Oryza sativa Indica Group]
BGIOSGA022936	LOC_Os06g29370.1	19	9	19	33	61	63	0.223309	1.14e-05	down	hypothetical protein [Oryza sativa Japonica Group]
BGIOSGA021202	LOC_Os06g29730.1	1597	3505	4501	354	321	778	5.02599	4.23e-09	up	putative brown planthopper-inducible protein BpHi008A [Oryza sativa Indica Group]
BGIOSGA022958	LOC_Os06g29844.1	225	230	94	708	410	805	0.226876	7.87e-08	down	hypothetical protein OsI_23068 [Oryza sativa Indica Group]
BGIOSGA022967	LOC_Os06g30090.1	325	90	98	59	53	42	2.56781	0.0107074	up	hypothetical protein OsI_23077 [Oryza sativa Indica Group]
BGIOSGA022990	LOC_Os06g30920.1	71	88	165	16	13	20	4.92765	6.56e-08	up	hypothetical protein OsI_23127 [Oryza sativa Indica Group]
BGIOSGA021132	LOC_Os06g33350.1	15	14	54	0	0	0	108.685	2.11e-06	up	hypothetical protein OsI_23199 [Oryza sativa Indica Group]
BGIOSGA021112	LOC_Os06g34070.1	367	22	53	8	13	11	10.7002	5.3e-05	up	hypothetical protein OsI_23233 [Oryza sativa Indica Group]
BGIOSGA023055	LOC_Os06g34830.1	26	17	32	35	53	51	0.401673	0.002074	down	hypothetical protein OsI_23277 [Oryza sativa Indica Group]
BGIOSGA012545	LOC_Os06g34940.1	1	0	0	7	7	3	0.0470955	0.00675408	down	hypothetical protein OsI_11394 [Oryza sativa Indica Group]
BGIOSGA023059	LOC_Os06g35050.1	70	102	115	34	31	32	2.22738	0.0006838	up	hypothetical protein OsI_23283 [Oryza sativa Indica Group]
BGIOSGA021076	LOC_Os06g35520.1	27	2	5	0	0	0	48.0121	0.00163203	up	PREDICTED: peroxidase P7 [Oryza sativa Japonica Group]
BGIOSGA021054	LOC_Os06g35960.1	151	214	263	59	58	68	2.5513	1.93e-06	up	PREDICTED: heat stress transcription factor C-2b [Oryza sativa Japonica Group]
BGIOSGA021048	LOC_Os06g36050.1	192	63	154	5	8	8	14.6358	2.69e-12	up	hypothetical protein OsI_23349 [Oryza sativa Indica Group]
BGIOSGA023082	LOC_Os06g36180.1	748	608	854	1021	1165	1449	0.458508	1.17e-07	down	PREDICTED: amino acid permease 3 [Oryza sativa Japonica Group]
BGIOSGA023093	LOC_Os06g36560.1	152	144	311	30	23	47	4.54699	8.54e-09	up	PREDICTED: probable inositol oxygenase [Oryza sativa Japonica Group]
BGIOSGA023101	LOC_Os06g36990.1	571	468	833	276	170	250	2.02918	4.42e-05	up	PREDICTED: probable phospholipid-transporting ATPase 4 [Oryza sativa Japonica Group]
BGIOSGA023107	LOC_Os06g37080.1	132	50	427	12	10	29	8.7227	1.99e-06	up	hypothetical protein OsI_23411 [Oryza sativa Indica Group]
BGIOSGA021008	LOC_Os06g37364.2	74	57	113	33	21	31	2.15787	0.00319438	up	hypothetical protein OsI_23427 [Oryza sativa Indica Group]
BGIOSGA020998	LOC_Os06g37500.1	7	7	45	0	4	1	8.01971	0.0120995	up	hypothetical protein OsI_23446 [Oryza sativa Indica Group]
BGIOSGA020997	LOC_Os06g37510.1	37	14	49	9	5	7	3.55931	0.00469447	up	hypothetical protein OsI_23447 [Oryza sativa Indica Group]
BGIOSGA023169	LOC_Os06g38880.1	1	0	0	14	42	26	0.00965453	8.51e-07	down	hypothetical protein OsI_23529 [Oryza sativa Indica Group]
BGIOSGA023171	LOC_Os06g38960.2	43	34	53	7	6	7	4.89845	1.43e-05	up	hypothetical protein OsI_23533 [Oryza sativa Indica Group]
BGIOSGA023173	LOC_Os06g38970.1	270	146	378	66	59	103	2.6144	0.000115135	up	hypothetical protein OsI_23537 [Oryza sativa Indica Group]
BGIOSGA023181	LOC_Os06g39110.1	635	399	1794	62	37	125	9.39255	1.72e-10	up	hypothetical protein OsI_23553 [Oryza sativa Indica Group]
BGIOSGA023192	LOC_Os06g39370.1	113	90	361	15	40	53	3.76038	0.000693254	up	hypothetical protein OsI_23571 [Oryza sativa Indica Group]
BGIOSGA020941	LOC_Os06g39480.1	30	26	42	8	9	9	2.82205	0.00464265	up	hypothetical protein OsI_23577 [Oryza sativa Indica Group]
BGIOSGA023200	LOC_Os06g39690.1	3619	2950	2008	5392	4774	4442	0.45197	0.000123108	down	hypothetical protein OsI_23588 [Oryza sativa Indica Group]
BGIOSGA020927	LOC_Os06g40080.1	3478	2806	1992	4362	4801	4278	0.471418	0.000240694	down	hypothetical protein OsI_23615 [Oryza sativa Indica Group]
BGIOSGA023226	LOC_Os06g40210.1	221	214	100	426	367	436	0.339452	1.32e-05	down	PREDICTED: uncharacterized protein LOC4341471 [Oryza sativa Japonica Group]
BGIOSGA020920	LOC_Os06g40220.1	12	4	20	0	1	2	8.86032	0.0124514	up	hypothetical protein OsI_23631 [Oryza sativa Indica Group]
BGIOSGA023234	LOC_Os06g40440.1	2409	2382	7103	275	361	724	6.45043	5.78e-10	up	PREDICTED: uncharacterized protein LOC4341478 [Oryza sativa Japonica Group]
BGIOSGA023256	LOC_Os06g40818.1	68	30	104	2	2	15	8.11094	4.45e-05	up	PREDICTED: protein ASPARTIC PROTEASE IN GUARD CELL 2 isoform X2 [Oryza sativa Japonica Group]
BGIOSGA020897	LOC_Os06g40940.1	40947	22619	16468	61929	65545	49109	0.347454	5.08e-05	down	PREDICTED: glycine dehydrogenase (decarboxylating), mitochondrial [Oryza sativa Japonica Group]
BGIOSGA023262	LOC_Os06g40960.1	25	17	39	1	7	8	3.73559	0.0099575	up	PREDICTED: zinc finger protein WIP2 [Oryza sativa Japonica Group]
BGIOSGA020894	LOC_Os06g41020.1	19	15	33	96	58	77	0.218041	2.09e-08	down	hypothetical protein OsI_23693 [Oryza sativa Indica Group]
BGIOSGA020888	LOC_Os06g41090.1	142	219	357	88	32	70	2.85932	0.000168836	up	hypothetical protein OsI_23701 [Oryza sativa Indica Group]
BGIOSGA020885	LOC_Os06g41360.2	712	813	1736	419	271	368	2.28763	0.000140903	up	PREDICTED: ribose-phosphate pyrophosphokinase 2, chloroplastic isoform X1 [Oryza sativa Japonica Group]
BGIOSGA023299	LOC_Os06g42000.1	151	226	417	75	57	97	2.58682	0.000159796	up	PREDICTED: peroxiredoxin-2E-1, chloroplastic [Oryza sativa Japonica Group]
BGIOSGA023300	LOC_Os06g42020.1	5	6	8	17	13	30	0.242384	0.00152734	down	PREDICTED: probable mannan synthase 9 [Oryza sativa Japonica Group]
BGIOSGA020832	LOC_Os06g42560.1	431	404	1021	105	76	166	3.99581	7.99e-08	up	PREDICTED: tryptophan synthase beta chain 2 isoform X1 [Oryza sativa Japonica Group]
BGIOSGA020831	LOC_Os06g42630.1	15	7	6	25	25	28	0.275509	0.00140606	down	hypothetical protein OsI_23800 [Oryza sativa Indica Group]
BGIOSGA020816	LOC_Os06g43180.1	48	54	75	90	89	112	0.457896	0.000104595	down	hypothetical protein OsI_23837 [Oryza sativa Indica Group]
BGIOSGA020787	LOC_Os06g43800.1	3950	2775	2295	6226	6211	4877	0.397229	1.05e-05	down	PREDICTED: uncharacterized methyltransferase At2g41040, chloroplastic [Oryza sativa Japonica Group]
BGIOSGA023363	LOC_Os06g43810.1	697	975	1963	93	211	547	3.20556	0.00144814	up	PREDICTED: uncharacterized protein LOC4341658 [Oryza sativa Japonica Group]
BGIOSGA020778	LOC_Os06g44010.1	134	314	571	520	594	1345	0.309485	0.000278082	down	hypothetical protein OsI_23911 [Oryza sativa Indica Group]
BGIOSGA020769	LOC_Os06g44180.1	57	70	121	10	7	29	4.10974	0.000126864	up	hypothetical protein OsI_23929 [Oryza sativa Indica Group]
BGIOSGA020741	LOC_Os06g45100.1	1007	767	630	2507	2100	2174	0.27245	2e-12	down	hypothetical protein OsI_24002 [Oryza sativa Indica Group]
BGIOSGA020715	LOC_Os06g45710.1	157	269	713	62	28	74	5.15446	1.72e-06	up	PREDICTED: phosphoglycerate kinase, cytosolic [Oryza sativa Japonica Group]
BGIOSGA020710	LOC_Os06g45820.4	15530	14978	9856	25915	23020	19724	0.451102	7.1e-05	down	PREDICTED: ATP-dependent zinc metalloprotease FTSH 2, chloroplastic [Oryza sativa Japonica Group]
BGIOSGA020688	LOC_Os06g46284.2	375	312	764	44	53	40	7.71944	2.16e-16	up	hypothetical protein OsI_24144 [Oryza sativa Indica Group]
BGIOSGA020682	LOC_Os06g46410.2	529	397	667	201	118	176	2.43914	4.12e-07	up	RecName: Full=Auxin response factor 17
BGIOSGA020677	LOC_Os06g46500.1	58	11	44	0	6	0	13.2756	0.000635861	up	hypothetical protein OsI_24168 [Oryza sativa Indica Group]
BGIOSGA023472	LOC_Os06g46720.1	35	31	35	6	7	10	3.34244	0.00124318	up	hypothetical protein OsI_24189 [Oryza sativa Indica Group]
BGIOSGA020667	LOC_Os06g46740.1	112	140	247	43	29	27	3.74018	3.49e-07	up	PREDICTED: early nodulin-like protein 1 [Oryza sativa Japonica Group]
BGIOSGA023477	LOC_Os06g46799.1	65	26	23	5	2	4	8.1178	6.57e-05	up	PREDICTED: peroxidase 3 [Oryza sativa Japonica Group]
BGIOSGA020661	LOC_Os06g46900.1	239	374	614	94	83	122	3.06023	9.58e-07	up	hypothetical protein OsI_24207 [Oryza sativa Indica Group]
BGIOSGA023482	LOC_Os06g46950.1	184	303	254	188	304	1029	0.381686	0.00673465	down	hypothetical protein OsI_24211 [Oryza sativa Indica Group]
BGIOSGA023484	LOC_Os06g46980.1	17	26	34	42	52	41	0.423248	0.00333439	down	PREDICTED: uncharacterized protein LOC4341874 [Oryza sativa Japonica Group]
BGIOSGA023485	LOC_Os06g46990.1	19	5	30	0	0	0	71.7236	4.58e-05	up	hypothetical protein OsI_24217 [Oryza sativa Indica Group]
BGIOSGA023491	LOC_Os06g47200.2	595	722	1006	279	244	272	2.18898	2.19e-07	up	hypothetical protein OsI_24230 [Oryza sativa Indica Group]
BGIOSGA020646	LOC_Os06g47294.1	244	176	358	85	74	122	2.08251	0.00046381	up	hypothetical protein OsI_24240 [Oryza sativa Indica Group]
BGIOSGA023500	LOC_Os06g47330.1	1245	874	950	1779	1679	1432	0.475568	2.12e-05	down	hypothetical protein OsI_24244 [Oryza sativa Indica Group]
BGIOSGA020644	LOC_Os06g47360.1	397	62	0	3	4	3	36.2023	0.0102574	up	hypothetical protein OsI_24247 [Oryza sativa Indica Group]
BGIOSGA023509	LOC_Os06g47544.1	21	27	30	0	0	0	106.617	4.72e-07	up	unknown protein [Oryza sativa Japonica Group]
BGIOSGA020633	LOC_Os06g47620.1	261	414	580	155	99	163	2.27085	0.000102364	up	hypothetical protein OsI_24268 [Oryza sativa Indica Group]
BGIOSGA020631	LOC_Os06g47700.1	81	120	151	37	40	51	2.06623	0.00176628	up	hypothetical protein OsI_24272 [Oryza sativa Indica Group]
BGIOSGA023515	LOC_Os06g47780.1	458	378	599	722	607	879	0.491227	6.39e-07	down	hypothetical protein OsI_24279 [Oryza sativa Indica Group]
BGIOSGA023517	LOC_Os06g47820.1	66	53	46	23	14	19	2.27175	0.00603832	up	hypothetical protein OsI_24285 [Oryza sativa Indica Group]
BGIOSGA020616	LOC_Os06g47930.1	212	176	136	17	20	48	4.81958	1.74e-07	up	PREDICTED: uncharacterized protein LOC4341927 [Oryza sativa Japonica Group]
BGIOSGA020613	LOC_Os06g47970.1	13	6	10	197	199	179	0.0379322	1.6e-33	down	PREDICTED: uncharacterized protein LOC4341930 [Oryza sativa Japonica Group]
BGIOSGA023530	LOC_Os06g48030.1	901	152	208	33	65	58	6.20882	2.13e-05	up	PREDICTED: peroxidase 16 [Oryza sativa Japonica Group]
BGIOSGA023534	LOC_Os06g48180.1	822	531	2071	25	19	65	23.4375	6.59e-20	up	hypothetical protein OsI_24317 [Oryza sativa Indica Group]
BGIOSGA020606	LOC_Os06g48200.1	865	118	349	7	10	27	23.6847	5.61e-12	up	PREDICTED: probable xyloglucan endotransglucosylase/hydrolase protein 25 [Oryza sativa Japonica Group]
BGIOSGA023535	LOC_Os06g48210.1	55	85	93	13	1	8	8.17221	1.7e-07	up	hypothetical protein OsI_24319 [Oryza sativa Indica Group]
BGIOSGA020603	LOC_Os06g48290.1	16	15	63	1	0	2	23.0119	5.91e-05	up	PREDICTED: homeobox-leucine zipper protein HOX18 [Oryza sativa Japonica Group]
BGIOSGA020602	LOC_Os06g48300.1	56	69	115	139	137	153	0.416486	2.28e-05	down	Os06g0698300 [Oryza sativa Japonica Group]
BGIOSGA020598	LOC_Os06g48520.1	1	6	3	18	7	12	0.209261	0.010876	down	hypothetical protein OsI_24337 [Oryza sativa Indica Group]
BGIOSGA023549	LOC_Os06g48610.1	205	222	248	906	775	736	0.210644	3.6e-28	down	hypothetical protein OsI_24346 [Oryza sativa Indica Group]
BGIOSGA020591	LOC_Os06g48680.1	124	120	148	27	28	61	2.58817	0.000154894	up	PREDICTED: uncharacterized protein LOC4341963 [Oryza sativa Japonica Group]
BGIOSGA020575	LOC_Os06g49070.1	191	110	159	209	221	298	0.480724	0.000242236	down	hypothetical protein [Oryza sativa Japonica Group]
BGIOSGA020573	LOC_Os06g49120.1	6419	4923	3190	13350	11833	8651	0.329593	3.12e-06	down	hypothetical protein OsI_24385 [Oryza sativa Indica Group]
BGIOSGA023572	LOC_Os06g49210.1	471	351	316	583	752	694	0.426107	1.46e-05	down	hypothetical protein OsI_24395 [Oryza sativa Indica Group]
BGIOSGA023582	LOC_Os06g49470.1	19	21	24	4	2	6	4.08836	0.00394576	up	hypothetical protein OsI_24413 [Oryza sativa Indica Group]
BGIOSGA020556	LOC_Os06g49550.1	52	70	42	101	109	100	0.403878	0.000171191	down	hypothetical protein OsI_24421 [Oryza sativa Indica Group]
BGIOSGA020552	LOC_Os06g49660.1	34	94	70	0	4	9	11.6692	2.08e-06	up	hypothetical protein OsI_24425 [Oryza sativa Indica Group]
BGIOSGA023588	LOC_Os06g49700.2	1082	995	1034	1857	1539	1946	0.444813	1.26e-11	down	hypothetical protein OsI_24429 [Oryza sativa Indica Group]
BGIOSGA023589	LOC_Os06g49710.1	22	18	20	77	77	91	0.185878	5.79e-12	down	hypothetical protein OsI_24430 [Oryza sativa Indica Group]
BGIOSGA023591	LOC_Os06g49770.1	9	3	18	1	0	0	20.3442	0.00661547	up	PREDICTED: non-specific lipid-transfer protein [Oryza sativa Japonica Group]
BGIOSGA020546	LOC_Os06g49840.1	596	628	1432	49	31	22	19.0917	4.29e-27	up	hypothetical protein OsI_24440 [Oryza sativa Indica Group]
BGIOSGA023597	LOC_Os06g49880.2	190	253	439	27	35	59	5.44004	1.32e-10	up	hypothetical protein OsI_24444 [Oryza sativa Indica Group]
BGIOSGA023598	LOC_Os06g49970.1	55	80	75	24	16	28	2.36456	0.00134852	up	RecName: Full=Alpha-amylase isozyme 2A; AltName: Full=1,4-alpha-D-glucan glucanohydrolase; AltName: Full=Alpha-amylase isozyme C2; Flags: Precursor
BGIOSGA020539	LOC_Os06g50040.1	324	352	531	176	106	165	2.042	5.11e-05	up	hypothetical protein OsI_24451 [Oryza sativa Indica Group]
BGIOSGA020537	LOC_Os06g50070.1	436	200	534	515	678	738	0.448902	0.000688058	down	PREDICTED: uncharacterized protein LOC4342064 [Oryza sativa Japonica Group]
BGIOSGA023601	LOC_Os06g50080.1	137	39	231	14	14	22	5.99179	5.73e-06	up	hypothetical protein OsI_24456 [Oryza sativa Indica Group]
BGIOSGA023609	LOC_Os06g50650.1	50	14	30	6	8	4	3.91354	0.00553409	up	hypothetical protein OsI_24477 [Oryza sativa Indica Group]
BGIOSGA020520	LOC_Os06g50818.1	4046	4350	3953	205	185	201	15.9321	7.02e-90	up	hypothetical protein OsI_24491 [Oryza sativa Indica Group]
BGIOSGA020514	LOC_Os06g50870.1	4922	5260	4712	7052	7694	7905	0.499432	7.43e-07	down	hypothetical protein OsI_24501 [Oryza sativa Indica Group]
BGIOSGA020509	LOC_Os06g50950.1	51	47	159	4	6	4	13.2222	1.02e-08	up	hypothetical protein OsI_24509 [Oryza sativa Indica Group]
BGIOSGA020508	LOC_Os06g51029.1	11637	9208	6396	17909	17161	15721	0.412166	1.78e-05	down	hypothetical protein OsI_24516 [Oryza sativa Indica Group]
BGIOSGA023633	LOC_Os06g51060.1	110	147	108	16	16	42	3.84337	8.69e-06	up	PREDICTED: chitinase 1 [Oryza sativa Japonica Group]
BGIOSGA020507	LOC_Os06g51070.1	410	403	215	864	923	1423	0.250291	6.28e-09	down	PREDICTED: NAC transcription factor 29 [Oryza sativa Japonica Group]
BGIOSGA000800	LOC_Os06g51210.1	0	1	0	11	3	9	0.0363758	0.00222717	down	hypothetical protein OsI_03792 [Oryza sativa Indica Group]
BGIOSGA023647	LOC_Os06g51360.1	662	842	883	1228	1133	1398	0.481507	1.12e-08	down	unknown protein [Oryza sativa Japonica Group]
BGIOSGA023648	LOC_Os06g51370.1	3	7	9	0	0	0	25.6434	0.00799118	up	hypothetical protein OsI_24545 [Oryza sativa Indica Group]
BGIOSGA023649	LOC_Os06g51380.1	45	77	79	108	159	148	0.361691	1.69e-05	down	hypothetical protein OsI_24546 [Oryza sativa Indica Group]
BGIOSGA024972	LOC_Os07g01560.1	473	577	384	841	679	1023	0.437483	6.28e-06	down	PREDICTED: sugar carrier protein C [Oryza sativa Japonica Group]
BGIOSGA024969	LOC_Os07g01660.1	167	155	284	54	43	81	2.56608	2.34e-05	up	PREDICTED: dirigent protein 1 [Oryza sativa Japonica Group]
BGIOSGA024963	LOC_Os07g01760.1	40505	27890	24794	52001	50878	42364	0.489122	0.000307807	down	PREDICTED: glutamate--glyoxylate aminotransferase 2 [Oryza sativa Japonica Group]
[truncated: 2,991 more rows]

## Sheet: Table S4
Table S4. Identification of differentially expressed proteins in leaves of the wild type (WT) and the lses1 mutant
Protein ID	Accession	MSU_ID	abundance in WT	abundance in lses1	fold change	-10lgP	Avg. Mass	Description
8482	tr|A2WJR2|A2WJR2_ORYSI	LOC_Os01g01710.1	6490	15800	2.43	316.68	51487	Uncharacterized protein OS=Oryza sativa subsp. indica OX=39946 GN=OsI_00059 PE=3 SV=1
11163	tr|A2WJU9|A2WJU9_ORYSI	LOC_Os01g02080.1	3380	11400	3.37	238.74	30476	Peptidyl-prolyl cis-trans isomerase OS=Oryza sativa subsp. indica OX=39946 GN=OsI_00098 PE=3 SV=1
14363	tr|B8ACZ5|B8ACZ5_ORYSI	LOC_Os01g03070.2	5920	10700	1.81	138.18	113870	Eukaryotic translation initiation factor 3 subunit A OS=Oryza sativa subsp. indica OX=39946 GN=OsI_00169 PE=3 SV=1
23902	tr|B8AD25|B8AD25_ORYSI	LOC_Os01g03760.1	972.5	1710	1.76	87.34	63317	Uncharacterized protein OS=Oryza sativa subsp. indica OX=39946 GN=OsI_00236 PE=4 SV=1
18092	tr|B8AD31|B8AD31_ORYSI	LOC_Os01g03950.1	2180	4380	2.01	121.88	102551	Uncharacterized protein OS=Oryza sativa subsp. indica OX=39946 GN=OsI_00249 PE=3 SV=1
18680	tr|A2WKK2|A2WKK2_ORYSI	LOC_Os01g05060.1	283.5	610.32	2.15	144.98	30122	Uncharacterized protein OS=Oryza sativa subsp. indica OX=39946 GN=OsI_00355 PE=4 SV=1
24868	tr|B8AD88|B8AD88_ORYSI	LOC_Os01g05420.1	251	1460	5.82	75.44	59447	Uncharacterized protein OS=Oryza sativa subsp. indica OX=39946 GN=OsI_00379 PE=4 SV=1
24279	tr|B8ADA5|B8ADA5_ORYSI	LOC_Os01g05670.1	2430	3790	1.56	69.45	35809	Uncharacterized protein OS=Oryza sativa subsp. indica OX=39946 GN=OsI_00410 PE=4 SV=1
14006	tr|B8ADD3|B8ADD3_ORYSI	LOC_Os01g06490.1	0	425.389	256	186.64	52962	Carboxypeptidase OS=Oryza sativa subsp. indica OX=39946 GN=OsI_00486 PE=3 SV=1
12476	tr|A2WL16|A2WL16_ORYSI	LOC_Os01g07090.1	1570	2720	1.73	208.36	35398	Uncharacterized protein OS=Oryza sativa subsp. indica OX=39946 GN=OsI_00528 PE=4 SV=1
10141	tr|B8ADJ1|B8ADJ1_ORYSI	LOC_Os01g08200.1	800	1240	1.55	251.75	88557	Ubiquitin carboxyl-terminal hydrolase OS=Oryza sativa subsp. indica OX=39946 GN=OsI_00623 PE=3 SV=1
15808	tr|A2WLD5|A2WLD5_ORYSI	LOC_Os01g08440.1	10300	5480	0.53	145.78	51106	Glycosyltransferase OS=Oryza sativa subsp. indica OX=39946 GN=OsI_00644 PE=3 SV=1
17728	tr|A2WLL3|A2WLL3_ORYSI	LOC_Os01g09570.1	1070	1770	1.66	107	57841	ATP-dependent 6-phosphofructokinase OS=Oryza sativa subsp. indica OX=39946 GN=PFK PE=3 SV=1
25316	tr|A2WLY6|A2WLY6_ORYSI	LOC_Os01g11160.1	1400	2330	1.66	89.91	65511	Uncharacterized protein OS=Oryza sativa subsp. indica OX=39946 GN=OsI_00855 PE=4 SV=1
25478	tr|A2XQC5|A2XQC5_ORYSI	LOC_Os01g13460.1	192.5	381.933	1.98	102.32	66554	Uncharacterized protein OS=Oryza sativa subsp. indica OX=39946 GN=OsI_14836 PE=4 SV=1
25767	tr|A2WMJ3|A2WMJ3_ORYSI	LOC_Os01g13480.1	1500	2530	1.69	56.55	42107	Uncharacterized protein OS=Oryza sativa subsp. indica OX=39946 GN=OsI_01062 PE=4 SV=1
17544	tr|B8ACJ7|B8ACJ7_ORYSI	LOC_Os01g17180.1	6410	11000	1.71	125.62	51415	Uncharacterized protein OS=Oryza sativa subsp. indica OX=39946 GN=OsI_01398 PE=4 SV=1
25963	tr|B8ACK0|B8ACK0_ORYSI	LOC_Os01g17240.1	750	1520	2.02	72.56	57115	Uncharacterized protein OS=Oryza sativa subsp. indica OX=39946 GN=OsI_01403 PE=4 SV=1
18077	tr|A2WNI6|A2WNI6_ORYSI	LOC_Os01g17430.1	7240	11400	1.58	136.05	105177	Coatomer subunit beta OS=Oryza sativa subsp. indica OX=39946 GN=OsI_01415 PE=4 SV=1
10196	tr|A2WNJ7|A2WNJ7_ORYSI	LOC_Os01g18050.1	1250	1940	1.55	236.03	50286	Tubulin beta chain OS=Oryza sativa subsp. indica OX=39946 GN=OsI_01426 PE=3 SV=1
27157	tr|B8A737|B8A737_ORYSI	LOC_Os01g21940.1	567	867.195	1.53	58.41	58199	Uncharacterized protein OS=Oryza sativa subsp. indica OX=39946 GN=OsI_01643 PE=4 SV=1
29185	tr|A2WPQ4|A2WPQ4_ORYSI	LOC_Os01g24980.1	2120	1210	0.57	64.61	38703	Uncharacterized protein OS=Oryza sativa subsp. indica OX=39946 GN=OsI_01835 PE=3 SV=1
20822	tr|Q0Z7Z4|Q0Z7Z4_ORYSI	LOC_Os01g32660.2	1260	3600	2.86	119.1	40026	Mitogen-activated protein kinase kinase 6 OS=Oryza sativa subsp. indica OX=39946 GN=OsI_02144 PE=2 SV=1
24892	tr|A2WR82|A2WR82_ORYSI	LOC_Os01g36860.1	960	1530	1.6	73.19	87886	Uncharacterized protein OS=Oryza sativa subsp. indica OX=39946 GN=OsI_02369 PE=3 SV=1
12559	tr|B8AAC6|B8AAC6_ORYSI	LOC_Os01g37825.1	679	247.218	0.36	183.62	110665	Uncharacterized protein OS=Oryza sativa subsp. indica OX=39946 GN=OsI_02423 PE=3 SV=1
24467	tr|A2WRV9|A2WRV9_ORYSI	LOC_Os01g40310.1	4380	6960	1.59	92.25	19477	Uncharacterized protein OS=Oryza sativa subsp. indica OX=39946 GN=OsI_02598 PE=4 SV=1
22071	tr|A2WS43|A2WS43_ORYSI	LOC_Os01g41240.1	599	353.445	0.59	108.74	31669	Uncharacterized protein OS=Oryza sativa subsp. indica OX=39946 GN=OsI_02684 PE=4 SV=1
22647	tr|B8ABL4|B8ABL4_ORYSI	LOC_Os01g42480.1	1880	2870	1.53	117.16	31739	Protein YIPF OS=Oryza sativa subsp. indica OX=39946 GN=OsI_02822 PE=3 SV=1
27694	tr|A2WTG8|A2WTG8_ORYSI	LOC_Os01g47340.1	2660	4830	1.81	68.87	17972	Iron-sulfur cluster assembly protein OS=Oryza sativa subsp. indica OX=39946 GN=OsI_03151 PE=3 SV=1
28941	tr|A2WU34|A2WU34_ORYSI	LOC_Os01g50120.2	818	1290	1.57	85.85	33554	Uncharacterized protein OS=Oryza sativa subsp. indica OX=39946 GN=OsI_03380 PE=4 SV=1
20949	tr|A2WUC2|A2WUC2_ORYSI	LOC_Os01g51390.1	1040	2010	1.93	84.7	55802	Uncharacterized protein OS=Oryza sativa subsp. indica OX=39946 GN=OsI_03472 PE=3 SV=1
26737	tr|A2WUM2|A2WUM2_ORYSI	LOC_Os01g52530.1	952	1470	1.54	55.34	43783	Uncharacterized protein OS=Oryza sativa subsp. indica OX=39946 GN=OsI_03574 PE=3 SV=1
26619	tr|B8A9E7|B8A9E7_ORYSI	LOC_Os01g54390.1	781	1650	2.12	66.17	32583	Uncharacterized protein OS=Oryza sativa subsp. indica OX=39946 GN=OsI_03722 PE=4 SV=1
16026	tr|A2WV25|A2WV25_ORYSI	LOC_Os01g54540.1	29300	51500	1.76	187.72	26244	Uncharacterized protein OS=Oryza sativa subsp. indica OX=39946 GN=OsI_03735 PE=3 SV=1
25618	tr|A2WV48|A2WV48_ORYSI	LOC_Os01g54910.1	645	1400	2.17	42.15	71580	Uncharacterized protein OS=Oryza sativa subsp. indica OX=39946 GN=OsI_03761 PE=4 SV=1
25631	tr|A2WVZ2|A2WVZ2_ORYSI	LOC_Os01g58380.1	590	1160	1.97	55.88	32433	Uncharacterized protein OS=Oryza sativa subsp. indica OX=39946 GN=OsI_04066 PE=4 SV=1
15340	tr|B8AB93|B8AB93_ORYSI	LOC_Os01g59790.3	369.5	585.695	1.59	210.93	20681	Uncharacterized protein OS=Oryza sativa subsp. indica OX=39946 GN=OsI_04181 PE=3 SV=1
18690	tr|B8ABC6|B8ABC6_ORYSI	LOC_Os01g60650.1	502.5	940.106	1.87	178.58	35524	Uncharacterized protein OS=Oryza sativa subsp. indica OX=39946 GN=OsI_04240 PE=4 SV=1
31260	tr|A2WWU3|A2WWU3_ORYSI	LOC_Os01g62244.1	2910	1860	0.64	90.16	19014	Uncharacterized protein OS=Oryza sativa subsp. indica OX=39946 GN=OsI_04373 PE=3 SV=1
26755	tr|A2WXB4|A2WXB4_ORYSI	LOC_Os01g64680.1	905.5	1480	1.63	86.98	9883	Uncharacterized protein OS=Oryza sativa subsp. indica OX=39946 GN=OsI_04560 PE=3 SV=1
21158	tr|A2WXG4|A2WXG4_ORYSI	LOC_Os01g65220.1	536	1030	1.92	114.08	120786	5'-3' exoribonuclease OS=Oryza sativa subsp. indica OX=39946 GN=OsI_04616 PE=3 SV=1
26217	tr|A2WXS7|A2WXS7_ORYSI	LOC_Os01g66560.1	678.5	1030	1.52	58.92	73635	Signal recognition particle subunit SRP72 OS=Oryza sativa subsp. indica OX=39946 GN=OsI_04729 PE=3 SV=1
17537	tr|B8A7S8|B8A7S8_ORYSI	LOC_Os01g67720.1	3110	4990	1.61	108.52	55246	Uncharacterized protein OS=Oryza sativa subsp. indica OX=39946 GN=OsI_04827 PE=4 SV=1
26848	tr|B8A845|B8A845_ORYSI	LOC_Os01g68500.1	1630	957.488	0.59	66.11	17731	Uncharacterized protein OS=Oryza sativa subsp. indica OX=39946 GN=OsI_04890 PE=4 SV=1
10039	tr|A2WYB3|A2WYB3_ORYSI	LOC_Os01g68770.1	2420	3940	1.63	257.09	53136	Uncharacterized protein OS=Oryza sativa subsp. indica OX=39946 GN=OsI_04917 PE=4 SV=1
19142	tr|B8A8F0|B8A8F0_ORYSI	LOC_Os01g69130.1	4390	7960	1.81	109.71	94535	Uncharacterized protein OS=Oryza sativa subsp. indica OX=39946 GN=OsI_04962 PE=3 SV=1
21735	tr|B8A8G2|B8A8G2_ORYSI	LOC_Os01g70020.1	2370	6730	2.84	129.42	56208	Uncharacterized protein OS=Oryza sativa subsp. indica OX=39946 GN=OsI_04995 PE=4 SV=1
31613	tr|A2WYZ2|A2WYZ2_ORYSI	LOC_Os01g71720.1	467.5	928.517	1.99	62.95	55992	Uncharacterized protein OS=Oryza sativa subsp. indica OX=39946 GN=OsI_05158 PE=4 SV=1
11652	tr|B8AGW7|B8AGW7_ORYSI	LOC_Os02g01500.1	8810	13700	1.56	193.46	59099	Acetyltransferase component of pyruvate dehydrogenase complex OS=Oryza sativa subsp. indica OX=39946 GN=OsI_05488 PE=3 SV=1
11548	tr|A2WZV1|A2WZV1_ORYSI	LOC_Os02g01560.1	44500	68800	1.54	202.24	29865	40S ribosomal protein S4 OS=Oryza sativa subsp. indica OX=39946 GN=OsI_05494 PE=3 SV=1
23425	tr|A2X009|A2X009_ORYSI	LOC_Os02g02130.1	8090	12700	1.57	112.68	10795	Ribosomal protein L37 OS=Oryza sativa subsp. indica OX=39946 GN=OsI_05548 PE=3 SV=1
20721	tr|A2X026|A2X026_ORYSI	LOC_Os02g02320.1	165.5	396.418	2.4	119.09	55446	Carboxypeptidase OS=Oryza sativa subsp. indica OX=39946 GN=OsI_05564 PE=3 SV=1
24631	tr|B8AGJ2|B8AGJ2_ORYSI	LOC_Os02g02750.1	1840	1020	0.55	81.29	46757	Uncharacterized protein OS=Oryza sativa subsp. indica OX=39946 GN=OsI_05615 PE=3 SV=1
20765	tr|A2X0J1|A2X0J1_ORYSI	LOC_Os02g03860.1	8460	13400	1.59	107.23	27340	Uncharacterized protein OS=Oryza sativa subsp. indica OX=39946 GN=OsI_05726 PE=4 SV=1
20403	tr|A2X0M4|A2X0M4_ORYSI	LOC_Os02g04260.1	7490	12100	1.61	143.21	35680	Uncharacterized protein OS=Oryza sativa subsp. indica OX=39946 GN=OsI_05760 PE=4 SV=1
11117	tr|B8AIH4|B8AIH4_ORYSI	LOC_Os02g07120.1	2940	6240	2.12	211.71	134273	Uncharacterized protein OS=Oryza sativa subsp. indica OX=39946 GN=OsI_06001 PE=4 SV=1
24907	tr|B8AIV9|B8AIV9_ORYSI	LOC_Os02g08120.2	858.5	332.682	0.39	53.55	73224	Uncharacterized protein OS=Oryza sativa subsp. indica OX=39946 GN=OsI_06079 PE=4 SV=1
30840	tr|B8ADS2|B8ADS2_ORYSI	LOC_Os02g10350.1	1970	3850	1.96	85.85	57368	MLO-like protein OS=Oryza sativa subsp. indica OX=39946 GN=MLO PE=3 SV=1
24668	tr|B8ADW8|B8ADW8_ORYSI	LOC_Os02g11830.1	592.5	1060	1.79	68.23	101439	Coatomer subunit beta' OS=Oryza sativa subsp. indica OX=39946 GN=OsI_06329 PE=3 SV=1
18862	tr|A2X2Y3|A2X2Y3_ORYSI	LOC_Os02g14990.1	609.5	307.574	0.5	120.15	72454	Uncharacterized protein OS=Oryza sativa subsp. indica OX=39946 GN=OsI_06554 PE=4 SV=1
16741	tr|A2X358|A2X358_ORYSI	LOC_Os02g15900.1	21000	31800	1.52	176.96	23365	Uncharacterized protein OS=Oryza sativa subsp. indica OX=39946 GN=OsI_06639 PE=3 SV=1
19821	tr|A2X3I0|A2X3I0_ORYSI	LOC_Os02g18380.1	9480	14400	1.52	141.48	15579	60S ribosomal protein L27 OS=Oryza sativa subsp. indica OX=39946 GN=OsI_06769 PE=3 SV=1
14633	tr|A2X3J5|A2X3J5_ORYSI	LOC_Os02g18550.1	0	400.281	256	203.49	29760	40S ribosomal protein S3a OS=Oryza sativa subsp. indica OX=39946 GN=OsI_06784 PE=3 SV=1
14234	tr|A2X3Z4|A2X3Z4_ORYSI	LOC_Os02g20930.1	6750	10600	1.57	140.46	59974	Uncharacterized protein OS=Oryza sativa subsp. indica OX=39946 GN=OsI_06927 PE=4 SV=1
17567	tr|A2X4J6|A2X4J6_ORYSI	LOC_Os02g26210.1	558.5	213.902	0.38	202.72	13578	Uncharacterized protein OS=Oryza sativa subsp. indica OX=39946 GN=OsI_07114 PE=4 SV=1
14989	tr|B8AHZ6|B8AHZ6_ORYSI	LOC_Os02g28810.2	1360	2500	1.84	204.79	24829	40S ribosomal protein S8 OS=Oryza sativa subsp. indica OX=39946 GN=OsI_07259 PE=3 SV=1
28959	tr|A2X5E8|A2X5E8_ORYSI	LOC_Os02g31960.1	268.5	604.043	2.25	37.47	39240	Uncharacterized protein OS=Oryza sativa subsp. indica OX=39946 GN=OsI_07426 PE=4 SV=1
23024	tr|B8AJE2|B8AJE2_ORYSI	LOC_Os02g34690.1	772.5	1400	1.81	83.46	66698	Transmembrane 9 superfamily member OS=Oryza sativa subsp. indica OX=39946 GN=OsI_07622 PE=3 SV=1
20072	tr|A2X642|A2X642_ORYSI	LOC_Os02g35310.1	3290	1900	0.58	113.93	39864	Uncharacterized protein OS=Oryza sativa subsp. indica OX=39946 GN=OsI_07674 PE=4 SV=1
28693	tr|A2X691|A2X691_ORYSI	LOC_Os02g35940.1	1170	763.383	0.65	28.98	33957	Uncharacterized protein OS=Oryza sativa subsp. indica OX=39946 GN=OsI_07729 PE=4 SV=1
13969	tr|B8AEP4|B8AEP4_ORYSI	LOC_Os02g37654.1	17000	26300	1.55	206.89	49018	Uncharacterized protein OS=Oryza sativa subsp. indica OX=39946 GN=OsI_07862 PE=4 SV=1
12731	tr|A2X6N1|A2X6N1_ORYSI	LOC_Os02g37862.1	35600	61600	1.73	181.06	24258	60S ribosomal protein L6 OS=Oryza sativa subsp. indica OX=39946 GN=OsI_07870 PE=3 SV=1
30895	tr|A2X6Z9|A2X6Z9_ORYSI	LOC_Os02g39330.1	1160	143.889	0.12	47.57	28534	Uncharacterized protein OS=Oryza sativa subsp. indica OX=39946 GN=OsI_07990 PE=4 SV=1
16295	tr|B8AF39|B8AF39_ORYSI	LOC_Os02g39550.1	3380	8220	2.43	164.15	86999	Uncharacterized protein OS=Oryza sativa subsp. indica OX=39946 GN=OsI_08008 PE=4 SV=1
25592	tr|B8AF40|B8AF40_ORYSI	LOC_Os02g39560.1	345.5	555.758	1.61	65.51	45922	Uncharacterized protein OS=Oryza sativa subsp. indica OX=39946 GN=OsI_08009 PE=4 SV=1
15760	tr|B8AFQ7|B8AFQ7_ORYSI	LOC_Os02g41650.2	717.5	1340	1.87	129.22	78348	Phenylalanine ammonia-lyase OS=Oryza sativa subsp. indica OX=39946 GN=OsI_08144 PE=3 SV=1
28110	tr|A2X7U4|A2X7U4_ORYSI	LOC_Os02g43360.1	454.5	719.927	1.58	64.81	14662	Uncharacterized protein OS=Oryza sativa subsp. indica OX=39946 GN=OsI_08287 PE=3 SV=1
18968	tr|A2X835|A2X835_ORYSI	LOC_Os02g44630.2	3630	7090	1.95	166.77	30760	Uncharacterized protein OS=Oryza sativa subsp. indica OX=39946 GN=OsI_08388 PE=3 SV=1
28057	tr|B8AGG7|B8AGG7_ORYSI	LOC_Os02g45344.1	2780	4560	1.64	51.64	51301	Uncharacterized protein OS=Oryza sativa subsp. indica OX=39946 GN=OsI_08451 PE=3 SV=1
20053	tr|A2X8B7|A2X8B7_ORYSI	LOC_Os02g45660.1	4170	7470	1.79	146.39	23552	2-C-methyl-D-erythritol 2 4-cyclodiphosphate synthase OS=Oryza sativa subsp. indica OX=39946 GN=OsI_08475 PE=3 SV=1
11036	tr|A2X8N2|A2X8N2_ORYSI	LOC_Os02g47310.1	895	2000	2.24	212.51	33475	Uncharacterized protein OS=Oryza sativa subsp. indica OX=39946 GN=OsI_08595 PE=3 SV=1
27108	tr|A2X8W8|A2X8W8_ORYSI	LOC_Os02g48380.1	317.5	1110	3.5	56.8	130989	Uncharacterized protein OS=Oryza sativa subsp. indica OX=39946 GN=OsI_08680 PE=4 SV=1
23418	tr|B8AHL6|B8AHL6_ORYSI	LOC_Os02g48390.2	2030	3220	1.59	74.95	36119	Uncharacterized protein OS=Oryza sativa subsp. indica OX=39946 GN=OsI_08681 PE=3 SV=1
13209	tr|B8AHN8|B8AHN8_ORYSI	LOC_Os02g49090.1	433.5	893.752	2.06	185.4	126851	Uncharacterized protein OS=Oryza sativa subsp. indica OX=39946 GN=OsI_08745 PE=4 SV=1
24551	tr|B8AIE7|B8AIE7_ORYSI	LOC_Os02g50850.1	293	903.892	3.08	60.93	175074	Uncharacterized protein OS=Oryza sativa subsp. indica OX=39946 GN=OsI_08895 PE=4 SV=1
23452	tr|A2XA82|A2XA82_ORYSI	LOC_Os02g53790.1	33.5	408.007	12.18	75.37	24412	UMP-CMP kinase OS=Oryza sativa subsp. indica OX=39946 GN=OsI_09157 PE=3 SV=1
21866	tr|A2XAA0|A2XAA0_ORYSI	LOC_Os02g54060.1	446.5	0	0	85.21	26589	Uncharacterized protein OS=Oryza sativa subsp. indica OX=39946 GN=OsI_09178 PE=3 SV=1
15862	tr|B8AE20|B8AE20_ORYSI	LOC_Os02g54700.1	8940	14900	1.66	170.49	32009	Eukaryotic translation initiation factor 3 subunit G OS=Oryza sativa subsp. indica OX=39946 GN=OsI_09223 PE=3 SV=1
27941	tr|A2XAF1|A2XAF1_ORYSI	LOC_Os02g54780.1	181.5	279.569	1.54	55.57	67181	Uncharacterized protein OS=Oryza sativa subsp. indica OX=39946 GN=OsI_09230 PE=4 SV=1
12738	tr|B8AE35|B8AE35_ORYSI	LOC_Os02g55030.1	11000	17900	1.63	160.36	87427	Uncharacterized protein OS=Oryza sativa subsp. indica OX=39946 GN=OsI_09255 PE=4 SV=1
14664	tr|B8AE40|B8AE40_ORYSI	LOC_Os02g55120.1	24100	37000	1.53	183.42	34344	Uncharacterized protein OS=Oryza sativa subsp. indica OX=39946 GN=OsI_09264 PE=4 SV=1
12541	tr|B8AED8|B8AED8_ORYSI	LOC_Os02g55630.1	15800	24000	1.52	184.98	49197	Uncharacterized protein OS=Oryza sativa subsp. indica OX=39946 GN=OsI_09310 PE=4 SV=1
24483	tr|A2XB21|A2XB21_ORYSI	LOC_Os02g57280.2	652	1440	2.21	114.49	22928	Uncharacterized protein OS=Oryza sativa subsp. indica OX=39946 GN=OsI_09454 PE=4 SV=1
12043	tr|B8AF48|B8AF48_ORYSI	LOC_Os02g57640.1	252.5	2350	9.3	211.33	28145	Uncharacterized protein OS=Oryza sativa subsp. indica OX=39946 GN=OsI_09495 PE=4 SV=1
26608	tr|B8ACT9|B8ACT9_ORYSI	LOC_Os02g58260.2	428.5	1330	3.1	90.37	36537	Uncharacterized protein OS=Oryza sativa subsp. indica OX=39946 GN=OsI_00069 PE=4 SV=1
17078	tr|A2WJR6|A2WJR6_ORYSI	LOC_Os02g58310.1	35.5	2580	72.67	158.2	33423	Uncharacterized protein OS=Oryza sativa subsp. indica OX=39946 GN=OsI_00064 PE=4 SV=1
29012	tr|B8AL07|B8AL07_ORYSI	LOC_Os03g01216.1	213	621.909	2.92	56.42	49288	Phosphatidylserine decarboxylase proenzyme 1 mitochondrial OS=Oryza sativa subsp. indica OX=39946 GN=OsI_09619 PE=3 SV=1
24124	tr|B8ALY3|B8ALY3_ORYSI	LOC_Os03g02270.1	1260	1980	1.57	65.32	51829	Uncharacterized protein OS=Oryza sativa subsp. indica OX=39946 GN=OsI_09714 PE=4 SV=1
27135	tr|A2XBS1|A2XBS1_ORYSI	LOC_Os03g02530.1	8860	3320	0.38	66.46	35888	Rhomboid-like protein OS=Oryza sativa subsp. indica OX=39946 GN=OsI_09736 PE=3 SV=1
24152	tr|B8AME3|B8AME3_ORYSI	LOC_Os03g03920.1	322.5	92.224	0.29	90.58	56149	Uncharacterized protein OS=Oryza sativa subsp. indica OX=39946 GN=OsI_09858 PE=4 SV=1
24392	tr|A2XC93|A2XC93_ORYSI	LOC_Os03g04390.1	735	1120	1.52	72.07	86502	Uncharacterized protein OS=Oryza sativa subsp. indica OX=39946 GN=OsI_09918 PE=4 SV=1
27806	tr|B8AMV1|B8AMV1_ORYSI	LOC_Os03g04570.1	202.5	366.482	1.81	38.96	65921	Uncharacterized protein OS=Oryza sativa subsp. indica OX=39946 GN=OsI_09936 PE=4 SV=1
21292	tr|A2XCC5|A2XCC5_ORYSI	LOC_Os03g04770.1	1600	2530	1.58	95.39	60626	Beta-amylase OS=Oryza sativa subsp. indica OX=39946 GN=OsI_09956 PE=3 SV=1
27892	tr|A2XD99|A2XD99_ORYSI	LOC_Os03g08550.1	204.5	456.292	2.23	60.72	78582	Uncharacterized protein OS=Oryza sativa subsp. indica OX=39946 GN=OsI_10282 PE=4 SV=1
21638	tr|A2XDJ5|A2XDJ5_ORYSI	LOC_Os03g10090.1	1730	4140	2.39	110.71	55620	Uncharacterized protein OS=Oryza sativa subsp. indica OX=39946 GN=OsI_10384 PE=3 SV=1
24282	tr|A2XDJ6|A2XDJ6_ORYSI	LOC_Os03g10100.1	3490	5410	1.55	103.15	55505	Uncharacterized protein OS=Oryza sativa subsp. indica OX=39946 GN=OsI_10385 PE=3 SV=1
10858	tr|A2XDL4|A2XDL4_ORYSI	LOC_Os03g10340.1	7830	12100	1.54	237.97	29728	40S ribosomal protein S3a OS=Oryza sativa subsp. indica OX=39946 GN=OsI_10409 PE=3 SV=1
26949	tr|A2XDL6|A2XDL6_ORYSI	LOC_Os03g10360.1	1760	2700	1.54	66.63	40662	SURF1-like protein OS=Oryza sativa subsp. indica OX=39946 GN=OsI_10411 PE=3 SV=1
19158	tr|A2XDM4|A2XDM4_ORYSI	LOC_Os03g10450.1	10100	6410	0.63	116.7	29393	Uncharacterized protein OS=Oryza sativa subsp. indica OX=39946 GN=OsI_10418 PE=4 SV=1
15328	tr|B8AK12|B8AK12_ORYSI	LOC_Os03g14260.1	4300	6620	1.54	145.42	197607	Uncharacterized protein OS=Oryza sativa subsp. indica OX=39946 GN=OsI_10738 PE=4 SV=1
15976	tr|A2XEP1|A2XEP1_ORYSI	LOC_Os03g15050.3	2240	1420	0.63	158.04	73190	Uncharacterized protein OS=Oryza sativa subsp. indica OX=39946 GN=OsI_10803 PE=3 SV=1
21604	tr|A2XF36|A2XF36_ORYSI	LOC_Os03g16800.2	2190	3780	1.73	116.09	72040	Uncharacterized protein OS=Oryza sativa subsp. indica OX=39946 GN=OsI_10952 PE=4 SV=1
11809	tr|B8ALJ1|B8ALJ1_ORYSI	LOC_Os03g17580.1	1800	1070	0.6	219.81	24287	Uncharacterized protein OS=Oryza sativa subsp. indica OX=39946 GN=OsI_11062 PE=3 SV=1
13395	tr|A2XFL2|A2XFL2_ORYSI	LOC_Os03g18510.1	20400	31500	1.54	199.9	38221	Uncharacterized protein OS=Oryza sativa subsp. indica OX=39946 GN=OsI_11150 PE=4 SV=1
29981	tr|A2XG08|A2XG08_ORYSI	LOC_Os03g20120.1	623	337.994	0.54	38.43	38419	Hexosyltransferase OS=Oryza sativa subsp. indica OX=39946 GN=OsI_11309 PE=3 SV=1
23822	tr|A2Y5W6|A2Y5W6_ORYSI	LOC_Os03g21370.1	1330	2190	1.65	96.94	23596	Uncharacterized protein OS=Oryza sativa subsp. indica OX=39946 GN=OsI_20389 PE=4 SV=1
18629	tr|A2XGG9|A2XGG9_ORYSI	LOC_Os03g21940.1	3860	9950	2.58	180.23	24142	Ribosomal protein L19 OS=Oryza sativa subsp. indica OX=39946 GN=OsI_11477 PE=3 SV=1
22926	tr|B8APG0|B8APG0_ORYSI	LOC_Os03g22690.1	975.5	1580	1.61	92.57	96537	Nuclear pore protein OS=Oryza sativa subsp. indica OX=39946 GN=OsI_11561 PE=3 SV=1
26275	tr|A2XGQ6|A2XGQ6_ORYSI	LOC_Os03g22950.1	1880	3570	1.9	80.79	14770	Acyl carrier protein OS=Oryza sativa subsp. indica OX=39946 GN=OsI_11586 PE=3 SV=1
31559	tr|B8APT0|B8APT0_ORYSI	LOC_Os03g23970.1	544.5	1030	1.89	43.02	24690	Uncharacterized protein OS=Oryza sativa subsp. indica OX=39946 GN=OsI_11605 PE=4 SV=1
12128	tr|A2XGS7|A2XGS7_ORYSI	LOC_Os03g24020.1	2980	4780	1.6	214.07	24885	Uncharacterized protein OS=Oryza sativa subsp. indica OX=39946 GN=OsI_11607 PE=3 SV=1
26585	tr|A2XIP0|A2XIP0_ORYSI	LOC_Os03g37130.1	2230	1340	0.6	57.25	51085	Purple acid phosphatase OS=Oryza sativa subsp. indica OX=39946 GN=OsI_12303 PE=3 SV=1
18683	tr|A2XIU7|A2XIU7_ORYSI	LOC_Os03g38260.1	1190	2910	2.45	159.91	24059	Ribosomal protein L19 OS=Oryza sativa subsp. indica OX=39946 GN=OsI_12360 PE=3 SV=1
14498	tr|A2XJ89|A2XJ89_ORYSI	LOC_Os03g40180.1	26400	51200	1.94	178.43	24333	Ribosomal protein L15 OS=Oryza sativa subsp. indica OX=39946 GN=OsI_12513 PE=3 SV=1
24351	tr|A2XJM7|A2XJM7_ORYSI	LOC_Os03g42320.1	637.5	1460	2.3	82.88	67916	Uncharacterized protein OS=Oryza sativa subsp. indica OX=39946 GN=OsI_12642 PE=3 SV=1
21429	tr|B8AN46|B8AN46_ORYSI	LOC_Os03g42900.1	1500	2590	1.72	124.55	54830	Uncharacterized protein OS=Oryza sativa subsp. indica OX=39946 GN=OsI_12699 PE=4 SV=1
13568	tr|A2XK42|A2XK42_ORYSI	LOC_Os03g44484.1	6480	13700	2.12	167.3	138409	DNA-directed RNA polymerase subunit beta OS=Oryza sativa subsp. indica OX=39946 GN=OsI_12811 PE=3 SV=1
11132	tr|B8ANI2|B8ANI2_ORYSI	LOC_Os03g44500.1	3620	5520	1.52	197.63	106282	Serine/threonine-protein phosphatase OS=Oryza sativa subsp. indica OX=39946 GN=OsI_12812 PE=3 SV=1
26103	tr|A2XKS7|A2XKS7_ORYSI	LOC_Os03g48110.1	2370	4260	1.8	92.23	11124	Uncharacterized protein OS=Oryza sativa subsp. indica OX=39946 GN=OsI_13066 PE=4 SV=1
29212	tr|A2XLI5|A2XLI5_ORYSI	LOC_Os03g51240.2	871.5	540.307	0.62	69.55	45746	Uncharacterized protein OS=Oryza sativa subsp. indica OX=39946 GN=OsI_13336 PE=3 SV=1
29141	tr|A2XM00|A2XM00_ORYSI	LOC_Os03g53710.1	714.5	290.192	0.41	45.05	42348	Uncharacterized protein OS=Oryza sativa subsp. indica OX=39946 GN=OsI_13506 PE=4 SV=1
12095	tr|A2XM21|A2XM21_ORYSI	LOC_Os03g54040.1	1690	2550	1.51	214.03	24977	Uncharacterized protein OS=Oryza sativa subsp. indica OX=39946 GN=OsI_13529 PE=3 SV=1
26860	tr|B8AK87|B8AK87_ORYSI	LOC_Os03g55270.1	1180	2190	1.85	89.6	32546	Uncharacterized protein OS=Oryza sativa subsp. indica OX=39946 GN=OsI_13623 PE=4 SV=1
13230	tr|A2XMI1|A2XMI1_ORYSI	LOC_Os03g56670.2	188000	312000	1.66	274.93	24767	Uncharacterized protein OS=Oryza sativa subsp. indica OX=39946 GN=OsI_13733 PE=4 SV=1
29454	tr|B8AL91|B8AL91_ORYSI	LOC_Os03g57760.1	983.5	454.36	0.46	54.36	25425	Uncharacterized protein OS=Oryza sativa subsp. indica OX=39946 GN=OsI_13847 PE=3 SV=1
25395	tr|A2XNE2|A2XNE2_ORYSI	LOC_Os03g60370.1	408.5	719.927	1.76	76.29	57926	Uncharacterized protein OS=Oryza sativa subsp. indica OX=39946 GN=OsI_14079 PE=3 SV=1
19468	tr|A2WWQ4|A2WWQ4_ORYSI	LOC_Os03g60400.1	20900	35000	1.68	142.53	15660	Uncharacterized protein OS=Oryza sativa subsp. indica OX=39946 GN=OsI_04329 PE=3 SV=1
26866	tr|A2XNI6|A2XNI6_ORYSI	LOC_Os03g60920.1	2400	4580	1.91	59.88	31008	Uncharacterized protein OS=Oryza sativa subsp. indica OX=39946 GN=OsI_14129 PE=4 SV=1
16503	tr|A2XNL2|A2XNL2_ORYSI	LOC_Os03g61260.2	32100	51000	1.59	153.75	18167	Uncharacterized protein OS=Oryza sativa subsp. indica OX=39946 GN=OsI_14156 PE=3 SV=1
25936	tr|A2XNZ0|A2XNZ0_ORYSI	LOC_Os03g62720.1	426.5	704.476	1.65	83.68	28101	Uncharacterized protein OS=Oryza sativa subsp. indica OX=39946 GN=OsI_14290 PE=4 SV=1
30407	tr|B8ANN3|B8ANN3_ORYSI	LOC_Os03g63250.1	332.5	52.63	0.16	24.39	83530	Uncharacterized protein OS=Oryza sativa subsp. indica OX=39946 GN=OsI_14326 PE=4 SV=1
24209	tr|B8ANP1|B8ANP1_ORYSI	LOC_Os03g63290.1	2130	1140	0.54	113.19	29026	Uncharacterized protein OS=Oryza sativa subsp. indica OX=39946 GN=OsI_14335 PE=4 SV=1
27025	tr|A2XP50|A2XP50_ORYSI	LOC_Os03g63450.1	829.5	1830	2.2	38.53	20920	Uncharacterized protein OS=Oryza sativa subsp. indica OX=39946 GN=OsI_14354 PE=4 SV=1
24159	tr|A2XPB9|A2XPB9_ORYSI	LOC_Os03g64280.1	1220	2590	2.13	78.19	39320	Uncharacterized protein OS=Oryza sativa subsp. indica OX=39946 GN=OsI_14433 PE=3 SV=1
12623	tr|A2XPL8|A2XPL8_ORYSI	LOC_Os04g01740.1	352.5	144.372	0.41	228.84	80216	Uncharacterized protein OS=Oryza sativa subsp. indica OX=39946 GN=OsI_14582 PE=3 SV=1
18926	tr|B8AV03|B8AV03_ORYSI	LOC_Os04g08310.1	812.5	463.051	0.57	122.71	28751	Uncharacterized protein OS=Oryza sativa subsp. indica OX=39946 GN=OsI_14804 PE=4 SV=1
14569	tr|A2XQB0|A2XQB0_ORYSI	LOC_Os04g08550.1	19500	12200	0.63	184.98	35766	Uncharacterized protein OS=Oryza sativa subsp. indica OX=39946 GN=OsI_14819 PE=4 SV=1
18886	tr|B8BP98|B8BP98_ORYSI	LOC_Os04g11970.1	3990	6410	1.61	154.32	38838	Uncharacterized protein OS=Oryza sativa subsp. indica OX=39946 GN=OsI_38079 PE=3 SV=1
31713	tr|B8AVP3|B8AVP3_ORYSI	LOC_Os04g14690.1	425.5	834.845	1.96	35.62	58778	Flavin-containing monooxygenase OS=Oryza sativa subsp. indica OX=39946 GN=OsI_14950 PE=3 SV=1
57	tr|Q84JG8|Q84JG8_ORYSI	LOC_Os04g16680.1	185	2190	11.85	369.02	42245	Chloroplast sedoheptulose-1 7-bisphosphatase OS=Oryza sativa subsp. indica OX=39946 GN=OsI_14458 PE=2 SV=1
31571	tr|B8AR72|B8AR72_ORYSI	LOC_Os04g17050.1	920	1940	2.11	41.98	19866	Uncharacterized protein OS=Oryza sativa subsp. indica OX=39946 GN=OsI_15075 PE=4 SV=1
22814	tr|A2XSB0|A2XSB0_ORYSI	LOC_Os04g29550.1	6400	2850	0.44	121.33	19096	Uncharacterized protein OS=Oryza sativa subsp. indica OX=39946 GN=OsI_15509 PE=4 SV=1
14832	tr|A2XSG0|A2XSG0_ORYSI	LOC_Os04g30420.1	332.5	530.65	1.6	178.93	34639	Uncharacterized protein OS=Oryza sativa subsp. indica OX=39946 GN=OsI_15552 PE=4 SV=1
18935	tr|A2XSN4|A2XSN4_ORYSI	LOC_Os04g31240.1	5430	3310	0.61	131.66	37293	Uncharacterized protein OS=Oryza sativa subsp. indica OX=39946 GN=OsI_15621 PE=4 SV=1
26802	tr|A2XSN9|A2XSN9_ORYSI	LOC_Os04g31330.1	485.5	994.185	2.05	56.11	76116	Exocyst subunit Exo70 family protein OS=Oryza sativa subsp. indica OX=39946 GN=OsI_15625 PE=3 SV=1
16134	tr|B8ATN3|B8ATN3_ORYSI	LOC_Os04g33590.2	1950	5000	2.56	150.92	40423	Uncharacterized protein OS=Oryza sativa subsp. indica OX=39946 GN=OsI_15805 PE=4 SV=1
19894	tr|B8AU33|B8AU33_ORYSI	LOC_Os04g35060.1	1980	3950	2	98.92	62438	Uncharacterized protein OS=Oryza sativa subsp. indica OX=39946 GN=OsI_15928 PE=4 SV=1
21007	tr|B8AJD1|B8AJD1_ORYSI	LOC_Os04g35090.1	6410	11200	1.75	100.11	20263	Uncharacterized protein OS=Oryza sativa subsp. indica OX=39946 GN=OsI_07603 PE=4 SV=1
29042	tr|B8ATZ3|B8ATZ3_ORYSI	LOC_Os04g35140.1	1470	2290	1.56	40.13	59456	Uncharacterized protein OS=Oryza sativa subsp. indica OX=39946 GN=OsI_15934 PE=4 SV=1
21120	tr|B8AU22|B8AU22_ORYSI	LOC_Os04g35760.1	6540	13600	2.08	104.79	36564	Uncharacterized protein OS=Oryza sativa subsp. indica OX=39946 GN=OsI_15994 PE=3 SV=1
11683	tr|A2XTX6|A2XTX6_ORYSI	LOC_Os04g36800.1	1380	2080	1.51	224.84	49166	3-oxoacyl-[acyl-carrier-protein] synthase OS=Oryza sativa subsp. indica OX=39946 GN=OsI_16057 PE=3 SV=1
29371	tr|B8AVI2|B8AVI2_ORYSI	LOC_Os04g39610.1	202.5	82.567	0.41	51.87	81158	Uncharacterized protein OS=Oryza sativa subsp. indica OX=39946 GN=OsI_16271 PE=4 SV=1
22627	tr|B8AVI0|B8AVI0_ORYSI	LOC_Os04g40520.1	56.5	418.629	7.41	73.92	69506	Uncharacterized protein OS=Oryza sativa subsp. indica OX=39946 GN=OsI_16344 PE=4 SV=1
23806	tr|A2XUQ8|A2XUQ8_ORYSI	LOC_Os04g40530.1	1410	863.333	0.61	85.91	29933	Uncharacterized protein OS=Oryza sativa subsp. indica OX=39946 GN=OsI_16345 PE=4 SV=1
23475	tr|B8AVT1|B8AVT1_ORYSI	LOC_Os04g40880.2	359.5	175.274	0.49	94.48	37016	Cytosolic Fe-S cluster assembly factor NBP35 OS=Oryza sativa subsp. indica OX=39946 GN=NBP35 PE=3 SV=1
19475	tr|A2XVA4|A2XVA4_ORYSI	LOC_Os04g42520.1	3490	5580	1.6	141.38	22736	Uncharacterized protein OS=Oryza sativa subsp. indica OX=39946 GN=OsI_16544 PE=3 SV=1
10382	tr|A2XVK1|A2XVK1_ORYSI	LOC_Os04g43760.1	6030	9830	1.63	223.35	76039	Phenylalanine ammonia-lyase OS=Oryza sativa subsp. indica OX=39946 GN=OsI_16658 PE=3 SV=1
26126	tr|A2XVL9|A2XVL9_ORYSI	LOC_Os04g44110.1	252.5	452.429	1.79	37.11	46420	Uncharacterized protein OS=Oryza sativa subsp. indica OX=39946 GN=OsI_16679 PE=4 SV=1
13887	tr|A2XW27|A2XW27_ORYSI	LOC_Os04g46010.1	446.5	1360	3.04	154.45	58038	Uncharacterized protein OS=Oryza sativa subsp. indica OX=39946 GN=OsI_16851 PE=4 SV=1
23789	tr|A2XWA1|A2XWA1_ORYSI	LOC_Os04g46830.1	108.5	266.049	2.45	93.37	13886	Uncharacterized protein OS=Oryza sativa subsp. indica OX=39946 GN=OsI_16928 PE=4 SV=1
11915	tr|A2XWH5|A2XWH5_ORYSI	LOC_Os04g47770.1	9900	18000	1.81	194.95	50564	Glycosyltransferase OS=Oryza sativa subsp. indica OX=39946 GN=OsI_17003 PE=3 SV=1
19730	tr|A2XWJ3|A2XWJ3_ORYSI	LOC_Os04g48020.1	3040	6570	2.16	131.35	19866	Uncharacterized protein OS=Oryza sativa subsp. indica OX=39946 GN=OsI_17022 PE=4 SV=1
25917	tr|B8ATM5|B8ATM5_ORYSI	LOC_Os04g51120.2	270	981.148	3.63	62.12	63188	Uncharacterized protein OS=Oryza sativa subsp. indica OX=39946 GN=OsI_17251 PE=4 SV=1
29209	tr|A2XX68|A2XX68_ORYSI	LOC_Os04g51330.1	142.5	372.276	2.61	43.99	45669	Uncharacterized protein OS=Oryza sativa subsp. indica OX=39946 GN=OsI_17270 PE=4 SV=1
15772	tr|B8ATU3|B8ATU3_ORYSI	LOC_Os04g51630.2	3260	5480	1.68	124.39	28361	Uncharacterized protein OS=Oryza sativa subsp. indica OX=39946 GN=OsI_17293 PE=4 SV=1
14859	tr|A2XYG6|A2XYG6_ORYSI	LOC_Os04g56230.1	9540	18800	1.96	176.91	46382	Uncharacterized protein OS=Oryza sativa subsp. indica OX=39946 GN=OsI_17742 PE=3 SV=1
25192	tr|B8AVX6|B8AVX6_ORYSI	LOC_Os04g56590.1	1190	2090	1.76	54.3	40257	Uncharacterized protein OS=Oryza sativa subsp. indica OX=39946 GN=OsI_17778 PE=4 SV=1
16724	tr|A2XYX1|A2XYX1_ORYSI	LOC_Os04g57880.1	380.5	910.169	2.39	124.72	52556	Uncharacterized protein OS=Oryza sativa subsp. indica OX=39946 GN=OsI_17904 PE=4 SV=1
30715	tr|A2XZ05|A2XZ05_ORYSI	LOC_Os04g58240.1	100.5	331.717	3.3	59.91	32536	Clathrin light chain OS=Oryza sativa subsp. indica OX=39946 GN=OsI_17938 PE=3 SV=1
25626	tr|B8ARI2|B8ARI2_ORYSI	LOC_Os04g58410.1	2610	4200	1.61	64.67	98991	Uncharacterized protein OS=Oryza sativa subsp. indica OX=39946 GN=OsI_17950 PE=4 SV=1
30443	tr|A2XZ27|A2XZ27_ORYSI	LOC_Os04g58550.1	381.5	112.504	0.29	38.31	35729	Uncharacterized protein OS=Oryza sativa subsp. indica OX=39946 GN=OsI_17961 PE=4 SV=1
23988	tr|B8ARS8|B8ARS8_ORYSI	LOC_Os04g58730.1	591	1000	1.69	65.37	42840	Uncharacterized protein OS=Oryza sativa subsp. indica OX=39946 GN=OsI_17980 PE=4 SV=1
26815	tr|A2XZZ6|A2XZZ6_ORYSI	LOC_Os05g03780.1	567	966.179	1.7	77.03	45579	Metal/metalloid transporter protein OS=Oryza sativa subsp. indica OX=39946 GN=MTP1 PE=2 SV=1
18000	tr|A2Y0G8|A2Y0G8_ORYSI	LOC_Os05g05840.1	5740	8710	1.52	99.63	94787	Uncharacterized protein OS=Oryza sativa subsp. indica OX=39946 GN=OsI_18483 PE=3 SV=1
15028	tr|A2Y0P2|A2Y0P2_ORYSI	LOC_Os05g06920.1	474	1420	3	164.06	60246	Uncharacterized protein OS=Oryza sativa subsp. indica OX=39946 GN=OsI_18566 PE=4 SV=1
8771	tr|A2Y0Q8|A2Y0Q8_ORYSI	LOC_Os05g07130.1	141.5	583.764	4.13	304.31	84792	Uncharacterized protein OS=Oryza sativa subsp. indica OX=39946 GN=OsI_18583 PE=4 SV=1
23332	tr|A2XB50|A2XB50_ORYSI	LOC_Os05g08360.1	5950	10500	1.76	94.62	32403	Uncharacterized protein OS=Oryza sativa subsp. indica OX=39946 GN=OsI_09490 PE=3 SV=1
15073	tr|B8AYY5|B8AYY5_ORYSI	LOC_Os05g08930.1	4350	7680	1.76	174.24	44782	Uncharacterized protein OS=Oryza sativa subsp. indica OX=39946 GN=OsI_18722 PE=4 SV=1
22505	tr|B8AYY8|B8AYY8_ORYSI	LOC_Os05g08960.1	1430	748.415	0.52	105.05	17306	Uncharacterized protein OS=Oryza sativa subsp. indica OX=39946 GN=OsI_18725 PE=3 SV=1
30003	tr|A2Y162|A2Y162_ORYSI	LOC_Os05g09520.1	522.5	181.068	0.35	26.48	52605	Uncharacterized protein OS=Oryza sativa subsp. indica OX=39946 GN=OsI_18746 PE=4 SV=1
21308	tr|A2ZK08|A2ZK08_ORYSI	LOC_Os05g10210.1	2180	1320	0.61	96.94	28755	Uncharacterized protein OS=Oryza sativa subsp. indica OX=39946 GN=OsI_38160 PE=4 SV=1
20145	tr|B8AZ55|B8AZ55_ORYSI	LOC_Os05g11770.1	2030	4080	2.01	128.01	114585	Uncharacterized protein OS=Oryza sativa subsp. indica OX=39946 GN=OsI_18854 PE=4 SV=1
21290	tr|B8AZ74|B8AZ74_ORYSI	LOC_Os05g12260.1	1500	2260	1.51	119.69	22215	Uncharacterized protein OS=Oryza sativa subsp. indica OX=39946 GN=OsI_18892 PE=4 SV=1
32351	tr|A2Y1P4|A2Y1P4_ORYSI	LOC_Os05g13330.1	170.5	308.54	1.81	26.64	39912	Post-GPI attachment to proteins factor 3 OS=Oryza sativa subsp. indica OX=39946 GN=OsI_18926 PE=3 SV=1
21761	tr|B8AZD7|B8AZD7_ORYSI	LOC_Os05g13950.1	2450	4190	1.71	85.88	61315	Eukaryotic translation initiation factor 3 subunit L OS=Oryza sativa subsp. indica OX=39946 GN=OsI_18958 PE=3 SV=1
25002	tr|A2Y2A7|A2Y2A7_ORYSI	LOC_Os05g15510.2	1240	2070	1.68	61.54	57788	Uncharacterized protein OS=Oryza sativa subsp. indica OX=39946 GN=OsI_19136 PE=3 SV=1
22878	tr|A2Y2M8|A2Y2M8_ORYSI	LOC_Os05g19150.1	1360	2200	1.62	74.83	36589	Uncharacterized protein OS=Oryza sativa subsp. indica OX=39946 GN=OsI_19261 PE=4 SV=1
14561	tr|B8AW24|B8AW24_ORYSI	LOC_Os05g19360.1	26400	51200	1.94	178.43	42585	Ribosomal protein L15 OS=Oryza sativa subsp. indica OX=39946 GN=OsI_19264 PE=3 SV=1
22539	tr|B8AW30|B8AW30_ORYSI	LOC_Os05g19970.1	1100	2300	2.1	97.69	93944	Uncharacterized protein OS=Oryza sativa subsp. indica OX=39946 GN=OsI_19280 PE=4 SV=1
8999	tr|A2Y2Z1|A2Y2Z1_ORYSI	LOC_Os05g23860.1	334	707.856	2.12	313.47	49650	Guanosine nucleotide diphosphate dissociation inhibitor OS=Oryza sativa subsp. indica OX=39946 GN=OsI_19382 PE=3 SV=1
26784	tr|A2Y3C4|A2Y3C4_ORYSI	LOC_Os05g27100.1	29800	50100	1.68	116.01	16487	Uncharacterized protein OS=Oryza sativa subsp. indica OX=39946 GN=OsI_19510 PE=4 SV=1
22655	tr|A2Y472|A2Y472_ORYSI	LOC_Os05g32130.1	5850	3680	0.63	111.57	19341	Uncharacterized protein OS=Oryza sativa subsp. indica OX=39946 GN=OsI_19801 PE=4 SV=1
8973	tr|B8AYI6|B8AYI6_ORYSI	LOC_Os05g35460.1	234.5	552.861	2.36	291.75	63864	Uncharacterized protein OS=Oryza sativa subsp. indica OX=39946 GN=OsI_20058 PE=4 SV=1
12527	tr|A2Y4Z1|A2Y4Z1_ORYSI	LOC_Os05g35580.1	2570	4520	1.76	198.97	58123	Amidophosphoribosyltransferase OS=Oryza sativa subsp. indica OX=39946 GN=OsI_20066 PE=3 SV=1
12397	tr|B8AYU7|B8AYU7_ORYSI	LOC_Os05g38230.2	12900	19600	1.52	191.9	34428	Aldo-keto reductase OS=Oryza sativa subsp. indica OX=39946 GN=AKR4 PE=2 SV=1
30601	tr|A2Y5G0|A2Y5G0_ORYSI	LOC_Os05g38550.2	2910	1860	0.64	90.16	18978	Uncharacterized protein OS=Oryza sativa subsp. indica OX=39946 GN=OsI_20228 PE=3 SV=1
15339	tr|A2Y5Z6|A2Y5Z6_ORYSI	LOC_Os05g41060.1	369.5	585.695	1.59	210.93	20708	Uncharacterized protein OS=Oryza sativa subsp. indica OX=39946 GN=OsI_20417 PE=3 SV=1
18734	tr|B8B024|B8B024_ORYSI	LOC_Os05g44922.1	1890	3580	1.9	124.47	62485	ATP-dependent 6-phosphofructokinase OS=Oryza sativa subsp. indica OX=39946 GN=PFK PE=3 SV=1
23334	tr|A2Y746|A2Y746_ORYSI	LOC_Os05g47470.2	4410	6910	1.57	103.21	21687	Uncharacterized protein OS=Oryza sativa subsp. indica OX=39946 GN=OsI_20861 PE=4 SV=1
21269	tr|A2Y7A6|A2Y7A6_ORYSI	LOC_Os05g48310.2	2770	4660	1.68	100.44	12661	Uncharacterized protein OS=Oryza sativa subsp. indica OX=39946 GN=OsI_20924 PE=3 SV=1
19743	tr|A2Y7B6|A2Y7B6_ORYSI	LOC_Os05g48320.1	15400	23300	1.51	149.71	10243	Uncharacterized protein OS=Oryza sativa subsp. indica OX=39946 GN=OsI_03269 PE=3 SV=1
14628	tr|A2Y7H9|A2Y7H9_ORYSI	LOC_Os05g49030.1	2970	5430	1.83	143.53	21459	60S ribosomal protein L18a OS=Oryza sativa subsp. indica OX=39946 GN=OsI_20997 PE=3 SV=1
29449	tr|B8AWU3|B8AWU3_ORYSI	LOC_Os05g49650.1	1940	3220	1.66	92.66	18897	Uncharacterized protein OS=Oryza sativa subsp. indica OX=39946 GN=OsI_21063 PE=4 SV=1
12736	tr|A2Y7W1|A2Y7W1_ORYSI	LOC_Os05g50380.1	9900	18600	1.88	192.44	57654	Glucose-1-phosphate adenylyltransferase OS=Oryza sativa subsp. indica OX=39946 GN=AGPlar PE=3 SV=1
16926	tr|B8AXH3|B8AXH3_ORYSI	LOC_Os05g51620.1	4490	7180	1.6	134.39	118202	Uncharacterized protein OS=Oryza sativa subsp. indica OX=39946 GN=OsI_21230 PE=4 SV=1
25636	tr|A2Y8K8|A2Y8K8_ORYSI	LOC_Os06g02580.1	4190	2490	0.59	51.68	37697	Uncharacterized protein OS=Oryza sativa subsp. indica OX=39946 GN=OsI_21389 PE=4 SV=1
8469	tr|B8B2A2|B8B2A2_ORYSI	LOC_Os06g04510.1	27400	83200	3.03	331.31	47938	Uncharacterized protein OS=Oryza sativa subsp. indica OX=39946 GN=OsI_21538 PE=3 SV=1
19735	tr|B8B2B3|B8B2B3_ORYSI	LOC_Os06g04820.1	265.5	732.481	2.76	101.3	38015	Leucine carboxyl methyltransferase 1 homolog OS=Oryza sativa subsp. indica OX=39946 GN=OsI_21566 PE=3 SV=1
24844	tr|B8B2N3|B8B2N3_ORYSI	LOC_Os06g05350.1	1380	3390	2.46	63.56	30360	Uncharacterized protein OS=Oryza sativa subsp. indica OX=39946 GN=OsI_21637 PE=4 SV=1
24572	tr|A2Y9F4|A2Y9F4_ORYSI	LOC_Os06g05750.1	2950	6030	2.05	74.39	50482	Uncharacterized protein OS=Oryza sativa subsp. indica OX=39946 GN=OsI_21696 PE=4 SV=1
17095	tr|D0TZM8|D0TZM8_ORYSI	LOC_Os06g06560.1	4520	8080	1.79	111.06	70953	Starch synthase chloroplastic/amyloplastic OS=Oryza sativa subsp. indica OX=39946 GN=SSI PE=3 SV=1
30668	tr|B8B3F7|B8B3F7_ORYSI	LOC_Os06g07760.1	903	1570	1.73	49.58	15996	Uncharacterized protein OS=Oryza sativa subsp. indica OX=39946 GN=OsI_21871 PE=4 SV=1
20116	tr|B8B3G1|B8B3G1_ORYSI	LOC_Os06g07780.1	1350	2160	1.6	129.5	24970	Uncharacterized protein OS=Oryza sativa subsp. indica OX=39946 GN=OsI_21875 PE=3 SV=1
29455	tr|B8B3Q3|B8B3Q3_ORYSI	LOC_Os06g09850.1	983.5	454.36	0.46	54.36	25465	Uncharacterized protein OS=Oryza sativa subsp. indica OX=39946 GN=OsI_22041 PE=3 SV=1
15149	tr|A2YAP7|A2YAP7_ORYSI	LOC_Os06g11290.1	3070	4750	1.55	151.58	42438	Uncharacterized protein OS=Oryza sativa subsp. indica OX=39946 GN=OsI_22163 PE=4 SV=1
17762	tr|A2YAZ8|A2YAZ8_ORYSI	LOC_Os06g12580.1	6110	11200	1.83	202.3	41663	Uncharacterized protein OS=Oryza sativa subsp. indica OX=39946 GN=OsI_22270 PE=4 SV=1
22535	tr|A2YBH2|A2YBH2_ORYSI	LOC_Os06g15400.1	30100	50300	1.67	189.95	16666	Putative curvature thylakoid 1A OS=Oryza sativa subsp. indica OX=39946 GN=CURT1A PE=2 SV=1
28572	tr|B8B1E4|B8B1E4_ORYSI	LOC_Os06g23274.1	370.5	162.72	0.44	57.89	52378	Uncharacterized protein OS=Oryza sativa subsp. indica OX=39946 GN=OsI_22844 PE=4 SV=1
23494	tr|A2YCL4|A2YCL4_ORYSI	LOC_Os06g23440.1	2450	5070	2.07	95.8	16339	Uncharacterized protein OS=Oryza sativa subsp. indica OX=39946 GN=OsI_22855 PE=3 SV=1
23489	tr|A2YCV5|A2YCV5_ORYSI	LOC_Os06g27800.1	1430	2510	1.76	90.42	79533	Uncharacterized protein OS=Oryza sativa subsp. indica OX=39946 GN=OsI_22945 PE=4 SV=1
25289	tr|B8B2E6|B8B2E6_ORYSI	LOC_Os06g28970.1	130	432.632	3.33	77.55	17608	Uncharacterized protein OS=Oryza sativa subsp. indica OX=39946 GN=OsI_23010 PE=3 SV=1
24984	tr|B8B2U4|B8B2U4_ORYSI	LOC_Os06g30390.1	432.5	1080	2.49	56.8	65368	Uncharacterized protein OS=Oryza sativa subsp. indica OX=39946 GN=OsI_23089 PE=4 SV=1
28637	tr|A2YDD7|A2YDD7_ORYSI	LOC_Os06g30910.1	252.5	77.739	0.31	75.62	40273	Uncharacterized protein OS=Oryza sativa subsp. indica OX=39946 GN=OsI_23126 PE=4 SV=1
13655	tr|B8B4C0|B8B4C0_ORYSI	LOC_Os06g39870.1	650.5	1140	1.75	153.76	46838	Uncharacterized protein OS=Oryza sativa subsp. indica OX=39946 GN=OsI_23597 PE=3 SV=1
9576	tr|Q9LKM2|Q9LKM2_ORYSI	LOC_Os06g40180.1	481.5	315.3	0.65	256.4	93333	Phospholipase D OS=Oryza sativa subsp. indica OX=39946 GN=RPLD4 PE=3 SV=1
21742	tr|B8B4L4|B8B4L4_ORYSI	LOC_Os06g41020.1	8840	5120	0.58	98.01	97331	Uncharacterized protein OS=Oryza sativa subsp. indica OX=39946 GN=OsI_23693 PE=4 SV=1
22131	tr|A2YFC5|A2YFC5_ORYSI	LOC_Os06g42810.1	212.5	86.43	0.41	98.65	47539	Uncharacterized protein OS=Oryza sativa subsp. indica OX=39946 GN=OsI_23813 PE=4 SV=1
27139	tr|B8B0T2|B8B0T2_ORYSI	LOC_Os06g44180.1	564	957.971	1.7	74.74	37474	Uncharacterized protein OS=Oryza sativa subsp. indica OX=39946 GN=OsI_23929 PE=4 SV=1
4127	tr|A2YFZ4|A2YFZ4_ORYSI	LOC_Os06g45590.1	458.5	204.245	0.45	215.19	43494	Glyceraldehyde-3-phosphate dehydrogenase OS=Oryza sativa subsp. indica OX=39946 GN=OsI_24036 PE=3 SV=1
9540	tr|A2YG29|A2YG29_ORYSI	LOC_Os06g46000.1	8170	12400	1.51	251.43	50121	Tubulin beta chain OS=Oryza sativa subsp. indica OX=39946 GN=OsI_24075 PE=3 SV=1
21656	tr|B8B1V3|B8B1V3_ORYSI	LOC_Os06g46930.1	8240	14300	1.73	99.55	20796	Uncharacterized protein OS=Oryza sativa subsp. indica OX=39946 GN=OsI_24210 PE=3 SV=1
23391	tr|A2YGK4|A2YGK4_ORYSI	LOC_Os06g48030.1	591.5	1090	1.84	101.51	36065	Peroxidase OS=Oryza sativa subsp. indica OX=39946 GN=OsI_24309 PE=3 SV=1
22978	tr|B8B258|B8B258_ORYSI	LOC_Os06g48960.1	1110	715.098	0.64	102.43	21211	Uncharacterized protein OS=Oryza sativa subsp. indica OX=39946 GN=OsI_24369 PE=4 SV=1
28660	tr|A2YGT5|A2YGT5_ORYSI	LOC_Os06g49220.1	89.5	364.55	4.07	61.14	61697	Uncharacterized protein OS=Oryza sativa subsp. indica OX=39946 GN=OsI_24397 PE=4 SV=1
28602	tr|A2YGT7|A2YGT7_ORYSI	LOC_Os06g49250.2	591	366.965	0.62	94.64	61876	Uncharacterized protein OS=Oryza sativa subsp. indica OX=39946 GN=OsI_24399 PE=4 SV=1
24495	tr|B8B6S0|B8B6S0_ORYSI	LOC_Os07g02440.1	3380	1750	0.52	51.51	34819	Peroxidase OS=Oryza sativa subsp. indica OX=39946 GN=OsI_24670 PE=3 SV=1
22394	tr|B8B7L6|B8B7L6_ORYSI	LOC_Os07g07240.1	1430	748.415	0.52	105.05	17312	Uncharacterized protein OS=Oryza sativa subsp. indica OX=39946 GN=OsI_25030 PE=3 SV=1
21730	tr|A2YIV1|A2YIV1_ORYSI	LOC_Os07g08660.1	25000	47400	1.9	129.53	17415	Uncharacterized protein OS=Oryza sativa subsp. indica OX=39946 GN=OsI_25153 PE=3 SV=1
17801	tr|A2YJM2|A2YJM2_ORYSI	LOC_Os07g12650.3	3880	6160	1.59	197.77	14752	40S ribosomal protein S12 OS=Oryza sativa subsp. indica OX=39946 GN=OsI_25429 PE=2 SV=1
26584	tr|A2YJN8|A2YJN8_ORYSI	LOC_Os07g12890.1	486.5	1180	2.42	64.47	39983	Zinc transporter OS=Oryza sativa subsp. indica OX=39946 GN=OsZIP8 PE=3 SV=1
26520	tr|A2YK70|A2YK70_ORYSI	LOC_Os07g17330.1	1460	2820	1.93	77.42	10926	Uncharacterized protein OS=Oryza sativa subsp. indica OX=39946 GN=OsI_25619 PE=4 SV=1
16173	tr|A2YKG1|A2YKG1_ORYSI	LOC_Os07g22350.1	1880	2880	1.54	140.58	66239	Glucose-6-phosphate 1-dehydrogenase OS=Oryza sativa subsp. indica OX=39946 GN=OsI_25709 PE=3 SV=1
8869	tr|B8B5F4|B8B5F4_ORYSI	LOC_Os07g22930.2	110000	196000	1.78	296	67292	Starch synthase chloroplastic/amyloplastic OS=Oryza sativa subsp. indica OX=39946 GN=GBSSII PE=3 SV=1
23698	tr|A2XVE6|A2XVE6_ORYSI	LOC_Os07g23720.1	1350	2380	1.76	72.71	49852	Uncharacterized protein OS=Oryza sativa subsp. indica OX=39946 GN=OsI_16591 PE=4 SV=1
24147	tr|A2YLD6|A2YLD6_ORYSI	LOC_Os07g30300.2	367	657.639	1.79	58.38	40737	Uncharacterized protein OS=Oryza sativa subsp. indica OX=39946 GN=OsI_26031 PE=4 SV=1
11026	tr|A2YMB7|A2YMB7_ORYSI	LOC_Os07g35940.1	14300	22800	1.59	200.41	55157	Beta-amylase OS=Oryza sativa subsp. indica OX=39946 GN=OsI_26372 PE=3 SV=1
12826	tr|A2YMG8|A2YMG8_ORYSI	LOC_Os07g36600.1	705	247.218	0.35	187.53	28161	Uncharacterized protein OS=Oryza sativa subsp. indica OX=39946 GN=OsI_26421 PE=4 SV=1
17871	tr|B8AU50|B8AU50_ORYSI	LOC_Os07g37780.1	22600	39000	1.72	163.13	17836	Uncharacterized protein OS=Oryza sativa subsp. indica OX=39946 GN=OsI_17372 PE=3 SV=1
25879	tr|A2YMX9|A2YMX9_ORYSI	LOC_Os07g38790.1	1380	2290	1.67	49.55	64305	Beta-hexosaminidase OS=Oryza sativa subsp. indica OX=39946 GN=OsI_26587 PE=3 SV=1
16518	tr|A2YMZ1|A2YMZ1_ORYSI	LOC_Os07g38960.2	164.5	299.849	1.82	211.47	28209	Chlorophyll a-b binding protein chloroplastic OS=Oryza sativa subsp. indica OX=39946 GN=OsI_26600 PE=3 SV=1
22939	tr|A2YN19|A2YN19_ORYSI	LOC_Os07g39350.1	6800	11500	1.69	105.63	54403	Uncharacterized protein OS=Oryza sativa subsp. indica OX=39946 GN=OsI_26629 PE=3 SV=1
21726	tr|B8B835|B8B835_ORYSI	LOC_Os07g39710.1	3600	5580	1.55	79.67	17345	Uncharacterized protein OS=Oryza sativa subsp. indica OX=39946 GN=OsI_26657 PE=4 SV=1
29450	tr|A2YN50|A2YN50_ORYSI	LOC_Os07g39750.1	955	1830	1.92	33.44	42509	Uncharacterized protein OS=Oryza sativa subsp. indica OX=39946 GN=OsI_26662 PE=4 SV=1
22338	tr|B8B8D5|B8B8D5_ORYSI	LOC_Os07g41090.2	1150	1840	1.6	86.48	76213	Histone deacetylase OS=Oryza sativa subsp. indica OX=39946 GN=OsI_26768 PE=4 SV=1
29217	tr|A2YNK3|A2YNK3_ORYSI	LOC_Os07g41710.2	5030	8080	1.61	105.55	26623	Uncharacterized protein OS=Oryza sativa subsp. indica OX=39946 GN=OsI_26816 PE=4 SV=1
23374	tr|A2YNM6|A2YNM6_ORYSI	LOC_Os07g42170.1	553.5	903.409	1.63	77.66	16017	Uncharacterized protein OS=Oryza sativa subsp. indica OX=39946 GN=OsI_26845 PE=3 SV=1
13798	tr|A2YNT9|A2YNT9_ORYSI	LOC_Os07g42950.1	1230	2570	2.09	173.9	28472	40S ribosomal protein S6 OS=Oryza sativa subsp. indica OX=39946 GN=OsI_26912 PE=3 SV=1
12299	tr|A2YNY5|A2YNY5_ORYSI	LOC_Os07g43560.1	9030	21600	2.39	180.33	72953	Uncharacterized protein OS=Oryza sativa subsp. indica OX=39946 GN=OsI_26968 PE=4 SV=1
23473	tr|A2YNY6|A2YNY6_ORYSI	LOC_Os07g43570.1	273	946.383	3.47	94.84	70322	Uncharacterized protein OS=Oryza sativa subsp. indica OX=39946 GN=OsI_26969 PE=4 SV=1
26926	tr|A2YP97|A2YP97_ORYSI	LOC_Os07g44860.1	1180	483.814	0.41	55.57	36907	Uncharacterized protein OS=Oryza sativa subsp. indica OX=39946 GN=OsI_27089 PE=4 SV=1
30453	tr|A2YP79|A2YP79_ORYSI	LOC_Os07g44910.1	495.5	300.814	0.61	44.79	38306	Uncharacterized protein OS=Oryza sativa subsp. indica OX=39946 GN=OsI_27072 PE=4 SV=1
22111	tr|B8B540|B8B540_ORYSI	LOC_Os07g45234.1	3800	6320	1.66	67.5	50561	Uncharacterized protein OS=Oryza sativa subsp. indica OX=39946 GN=OsI_27061 PE=4 SV=1
257	tr|B8B5I7|B8B5I7_ORYSI	LOC_Os07g46460.1	22000	102000	4.61	494.17	175056	Uncharacterized protein OS=Oryza sativa subsp. indica OX=39946 GN=OsI_27183 PE=4 SV=1
25185	tr|A2YPN4|A2YPN4_ORYSI	LOC_Os07g46910.1	951.5	574.107	0.6	41.31	29522	Uncharacterized protein OS=Oryza sativa subsp. indica OX=39946 GN=OsI_27234 PE=4 SV=1
25894	tr|A2YPU4|A2YPU4_ORYSI	LOC_Os07g47620.1	1300	2420	1.87	53.89	17933	Uncharacterized protein OS=Oryza sativa subsp. indica OX=39946 GN=OsI_27297 PE=4 SV=1
31416	tr|A2YPU6|A2YPU6_ORYSI	LOC_Os07g47640.1	10900	17000	1.57	54.37	11629	Uncharacterized protein OS=Oryza sativa subsp. indica OX=39946 GN=OsI_27299 PE=4 SV=1
24078	tr|A2YPV1|A2YPV1_ORYSI	LOC_Os07g47700.1	56.5	626.254	11.08	112.48	48238	Uncharacterized protein OS=Oryza sativa subsp. indica OX=39946 GN=OsI_27304 PE=4 SV=1
19372	tr|A2YPV2|A2YPV2_ORYSI	LOC_Os07g47710.1	8910	13500	1.51	160.68	14417	Uncharacterized protein OS=Oryza sativa subsp. indica OX=39946 GN=OsI_27305 PE=4 SV=1
26720	tr|A2YPV7|A2YPV7_ORYSI	LOC_Os07g47780.1	633.5	390.624	0.62	48.19	21949	Uncharacterized protein OS=Oryza sativa subsp. indica OX=39946 GN=OsI_27311 PE=4 SV=1
10778	tr|A2XWM3|A2XWM3_ORYSI	LOC_Os07g49150.1	5270	8240	1.56	230.02	49587	Uncharacterized protein OS=Oryza sativa subsp. indica OX=39946 GN=OsI_17051 PE=3 SV=1
14017	tr|B8B6A7|B8B6A7_ORYSI	LOC_Os07g49230.1	193.5	729.584	3.77	211.53	117898	Uncharacterized protein OS=Oryza sativa subsp. indica OX=39946 GN=OsI_27435 PE=3 SV=1
29380	tr|A2YQ88|A2YQ88_ORYSI	LOC_Os07g49380.1	296	678.402	2.29	62.09	61074	Uncharacterized protein OS=Oryza sativa subsp. indica OX=39946 GN=OsI_27451 PE=4 SV=1
26902	tr|A2YQK1|A2YQK1_ORYSI	LOC_Os08g01980.1	78.5	1790	22.77	66.2	49826	Uncharacterized protein OS=Oryza sativa subsp. indica OX=39946 GN=OsI_27565 PE=4 SV=1
26598	tr|A2YQN5|A2YQN5_ORYSI	LOC_Os08g02360.1	426.5	704.476	1.65	83.68	28268	Uncharacterized protein OS=Oryza sativa subsp. indica OX=39946 GN=OsI_27604 PE=4 SV=1
23426	tr|B8BAF5|B8BAF5_ORYSI	LOC_Os08g03450.1	8090	12700	1.57	112.68	10795	Ribosomal protein L37 OS=Oryza sativa subsp. indica OX=39946 GN=OsI_27679 PE=3 SV=1
23750	tr|A2YRC2|A2YRC2_ORYSI	LOC_Os08g05890.1	1840	1140	0.62	75.11	26140	Uncharacterized protein OS=Oryza sativa subsp. indica OX=39946 GN=OsI_27851 PE=4 SV=1
29820	tr|A2YRG0|A2YRG0_ORYSI	LOC_Os08g06330.1	157.5	276.672	1.76	31.55	37942	Uncharacterized protein OS=Oryza sativa subsp. indica OX=39946 GN=OsI_27900 PE=4 SV=1
22061	tr|B8BAX3|B8BAX3_ORYSI	LOC_Os08g06344.2	1340	2420	1.81	95.15	117731	Uncharacterized protein OS=Oryza sativa subsp. indica OX=39946 GN=OsI_27901 PE=4 SV=1
29008	tr|B8BAX7|B8BAX7_ORYSI	LOC_Os08g06430.1	2820	5060	1.79	77.62	12526	NADH dehydrogenase [ubiquinone] iron-sulfur protein 6 mitochondrial OS=Oryza sativa subsp. indica OX=39946 GN=OsI_27911 PE=3 SV=1
15315	tr|B8BB65|B8BB65_ORYSI	LOC_Os08g07540.1	418.5	1190	2.84	190.25	31228	Uncharacterized protein OS=Oryza sativa subsp. indica OX=39946 GN=OsI_27993 PE=4 SV=1
16919	tr|A2YSN9|A2YSN9_ORYSI	LOC_Os08g13690.1	3360	5150	1.53	120.96	28453	Uncharacterized protein OS=Oryza sativa subsp. indica OX=39946 GN=OsI_28337 PE=4 SV=1
8728	tr|B8B8Z9|B8B8Z9_ORYSI	LOC_Os08g17390.1	2760	665.365	0.24	305.6	50689	Uncharacterized protein OS=Oryza sativa subsp. indica OX=39946 GN=OsI_28562 PE=4 SV=1
18981	tr|B8B9T3|B8B9T3_ORYSI	LOC_Os08g24390.1	2720	4820	1.77	96.94	61696	Uncharacterized protein OS=Oryza sativa subsp. indica OX=39946 GN=OsI_28827 PE=4 SV=1
26252	tr|B8B9Z2|B8B9Z2_ORYSI	LOC_Os08g25720.1	1110	1700	1.53	55.21	67154	Pyrophosphate--fructose 6-phosphate 1-phosphotransferase subunit alpha OS=Oryza sativa subsp. indica OX=39946 GN=PFP-ALPHA PE=3 SV=1
21260	tr|B8BB05|B8BB05_ORYSI	LOC_Os08g33440.1	1220	2080	1.7	126.1	48794	Dihydrolipoamide acetyltransferase component of pyruvate dehydrogenase complex OS=Oryza sativa subsp. indica OX=39946 GN=OsI_29326 PE=3 SV=1
14542	tr|A2YVI4|A2YVI4_ORYSI	LOC_Os08g33710.1	13000	21700	1.67	158.36	24828	Uncharacterized protein OS=Oryza sativa subsp. indica OX=39946 GN=OsI_29344 PE=3 SV=1
10190	tr|A2YVI5|A2YVI5_ORYSI	LOC_Os08g33720.1	6030	9770	1.62	261.1	41572	Malate dehydrogenase OS=Oryza sativa subsp. indica OX=39946 GN=OsI_29345 PE=3 SV=1
28400	tr|B8BBB2|B8BBB2_ORYSI	LOC_Os08g35710.1	864	319.646	0.37	80.73	23324	Uncharacterized protein OS=Oryza sativa subsp. indica OX=39946 GN=OsI_29480 PE=4 SV=1
24983	tr|A2YWU4|A2YWU4_ORYSI	LOC_Os08g39630.1	483	841.122	1.74	50.18	41949	Uncharacterized protein OS=Oryza sativa subsp. indica OX=39946 GN=OsI_29809 PE=4 SV=1
22754	tr|A2YWY6|A2YWY6_ORYSI	LOC_Os08g40090.1	53.5	268.946	5.03	113.04	62343	Uncharacterized protein OS=Oryza sativa subsp. indica OX=39946 GN=OsI_29848 PE=4 SV=1
22817	tr|A2YX63|A2YX63_ORYSI	LOC_Os08g41040.1	837	1290	1.54	101.79	28267	Uncharacterized protein OS=Oryza sativa subsp. indica OX=39946 GN=OsI_29931 PE=4 SV=1
20753	tr|B8B9G1|B8B9G1_ORYSI	LOC_Os08g43060.2	89.5	384.83	4.3	111.06	92190	Uncharacterized protein OS=Oryza sativa subsp. indica OX=39946 GN=OsI_30116 PE=4 SV=1
28639	tr|A2YY05|A2YY05_ORYSI	LOC_Os08g44210.1	872	1440	1.65	45.32	14976	7 8-dihydroneopterin aldolase OS=Oryza sativa subsp. indica OX=39946 GN=OsI_30221 PE=3 SV=1
13861	tr|B8B9L7|B8B9L7_ORYSI	LOC_Os08g45010.1	7540	12600	1.67	181.55	66173	Uncharacterized protein OS=Oryza sativa subsp. indica OX=39946 GN=OsI_30302 PE=4 SV=1
18191	tr|B8BCX5|B8BCX5_ORYSI	LOC_Os09g02270.1	12500	6330	0.5	150.27	29576	Uncharacterized protein OS=Oryza sativa subsp. indica OX=39946 GN=OsI_30377 PE=4 SV=1
24956	tr|B8BCY3|B8BCY3_ORYSI	LOC_Os09g02710.1	10600	16200	1.53	101.7	24168	Uncharacterized protein OS=Oryza sativa subsp. indica OX=39946 GN=OsI_30399 PE=4 SV=1
18560	tr|A2YZ23|A2YZ23_ORYSI	LOC_Os09g08430.1	8270	19300	2.33	155.8	19495	Uncharacterized protein OS=Oryza sativa subsp. indica OX=39946 GN=OsI_30588 PE=3 SV=1
14839	tr|A2YZ50|A2YZ50_ORYSI	LOC_Os09g09320.1	20900	33600	1.61	205.55	23617	Uncharacterized protein OS=Oryza sativa subsp. indica OX=39946 GN=OsI_30617 PE=4 SV=1
16524	tr|A2YZH8|A2YZH8_ORYSI	LOC_Os09g12290.1	113.5	227.422	2	143.83	99664	Uncharacterized protein OS=Oryza sativa subsp. indica OX=39946 GN=OsI_30761 PE=4 SV=1
9542	tr|B8BE16|B8BE16_ORYSI	LOC_Os09g12660.1	3260	8250	2.53	260.58	55004	Glucose-1-phosphate adenylyltransferase OS=Oryza sativa subsp. indica OX=39946 GN=AGPsma PE=3 SV=1
14430	tr|A2YZX2|A2YZX2_ORYSI	LOC_Os09g15810.1	620.5	1460	2.35	156.77	41944	Uncharacterized protein OS=Oryza sativa subsp. indica OX=39946 GN=OsI_30907 PE=3 SV=1
11244	tr|A2Z0D1|A2Z0D1_ORYSI	LOC_Os09g19734.3	1000	4330	4.32	224.92	29174	Uncharacterized protein OS=Oryza sativa subsp. indica OX=39946 GN=OsI_31052 PE=4 SV=1
15805	tr|A2Z0P4|A2Z0P4_ORYSI	LOC_Os09g21170.1	603.5	201.348	0.33	123.59	100220	Uncharacterized protein OS=Oryza sativa subsp. indica OX=39946 GN=OsI_31170 PE=4 SV=1
30899	tr|A2XWZ5|A2XWZ5_ORYSI	LOC_Os09g21470.1	1540	2790	1.81	49.34	9889	Uncharacterized protein OS=Oryza sativa subsp. indica OX=39946 GN=OsI_17187 PE=4 SV=1
31413	tr|A2Z142|A2Z142_ORYSI	LOC_Os09g24200.2	324.5	739.241	2.28	55.96	41771	Uncharacterized protein OS=Oryza sativa subsp. indica OX=39946 GN=OsI_31314 PE=4 SV=1
29747	tr|A2Z174|A2Z174_ORYSI	LOC_Os09g24660.1	246.5	421.527	1.71	48.49	45114	Uncharacterized protein OS=Oryza sativa subsp. indica OX=39946 GN=OsI_31351 PE=4 SV=1
18549	tr|A2Z1P8|A2Z1P8_ORYSI	LOC_Os09g26960.1	3010	4700	1.56	135.81	58114	Uncharacterized protein OS=Oryza sativa subsp. indica OX=39946 GN=OsI_31532 PE=3 SV=1
20520	tr|B8BCL9|B8BCL9_ORYSI	LOC_Os09g28570.1	2010	3180	1.59	113.9	68451	Uncharacterized protein OS=Oryza sativa subsp. indica OX=39946 GN=OsI_31662 PE=4 SV=1
26366	tr|B8BCQ7|B8BCQ7_ORYSI	LOC_Os09g28750.1	348.5	73.876	0.21	72.54	34630	Uncharacterized protein OS=Oryza sativa subsp. indica OX=39946 GN=OsI_31671 PE=4 SV=1
27098	tr|B8BCM4|B8BCM4_ORYSI	LOC_Os09g28890.2	131.5	893.752	6.8	51.42	39469	Uncharacterized protein OS=Oryza sativa subsp. indica OX=39946 GN=OsI_31680 PE=4 SV=1
27527	tr|B8BD31|B8BD31_ORYSI	LOC_Os09g32030.1	1420	2940	2.07	84.52	24101	Uncharacterized protein OS=Oryza sativa subsp. indica OX=39946 GN=OsI_31882 PE=3 SV=1
16155	tr|A2Z2X9|A2Z2X9_ORYSI	LOC_Os09g32976.1	15300	26900	1.76	149.17	29304	Uncharacterized protein OS=Oryza sativa subsp. indica OX=39946 GN=OsI_28791 PE=4 SV=1
23150	tr|A2Z4X9|A2Z4X9_ORYSI	LOC_Os09g33810.2	1010	2250	2.22	114.61	35550	Uncharacterized protein OS=Oryza sativa subsp. indica OX=39946 GN=OsI_32702 PE=4 SV=1
28189	tr|B8BDJ5|B8BDJ5_ORYSI	LOC_Os09g34130.1	129.5	466.914	3.61	31.03	67123	Uncharacterized protein OS=Oryza sativa subsp. indica OX=39946 GN=OsI_32049 PE=4 SV=1
22745	tr|A2Z3A4|A2Z3A4_ORYSI	LOC_Os09g35730.1	1530	2740	1.79	104.97	35617	Rhomboid-like protein OS=Oryza sativa subsp. indica OX=39946 GN=OsI_32104 PE=3 SV=1
3910	tr|A2Z3C6|A2Z3C6_ORYSI	LOC_Os09g35990.1	486.5	32.351	0.07	111.67	34325	Uncharacterized protein OS=Oryza sativa subsp. indica OX=39946 GN=OsI_32127 PE=4 SV=1
31427	tr|B8BDX1|B8BDX1_ORYSI	LOC_Os09g36600.1	150.5	242.873	1.61	53.53	57875	Uncharacterized protein OS=Oryza sativa subsp. indica OX=39946 GN=OsI_32184 PE=4 SV=1
13982	tr|A2Z3I6|A2Z3I6_ORYSI	LOC_Os09g36680.1	23200	80300	3.46	232.15	28368	Uncharacterized protein OS=Oryza sativa subsp. indica OX=39946 GN=OsI_32190 PE=3 SV=1
18469	tr|A2Z3I8|A2Z3I8_ORYSI	LOC_Os09g36700.1	3730	11500	3.08	129.08	28409	Uncharacterized protein OS=Oryza sativa subsp. indica OX=39946 GN=OsI_32193 PE=3 SV=1
27898	tr|A2Z3V4|A2Z3V4_ORYSI	LOC_Os09g37976.1	1430	2290	1.6	53.51	35957	Uncharacterized protein OS=Oryza sativa subsp. indica OX=39946 GN=OsI_32318 PE=4 SV=1
12980	tr|A2Z431|A2Z431_ORYSI	LOC_Os09g38920.1	10500	3780	0.36	229.54	41016	Uncharacterized protein OS=Oryza sativa subsp. indica OX=39946 GN=OsI_32402 PE=3 SV=1
30535	tr|B8BEN1|B8BEN1_ORYSI	LOC_Os09g39474.1	102.5	249.633	2.44	63.48	23711	Uncharacterized protein OS=Oryza sativa subsp. indica OX=39946 GN=OsI_32446 PE=4 SV=1
25234	tr|A2Z482|A2Z482_ORYSI	LOC_Os09g39560.1	1400	814.082	0.58	61.91	43046	Uncharacterized protein OS=Oryza sativa subsp. indica OX=39946 GN=OsI_32457 PE=4 SV=1
21224	tr|B8BEU7|B8BEU7_ORYSI	LOC_Os09g39940.1	0	368.413	256	133.3	17555	Uncharacterized protein OS=Oryza sativa subsp. indica OX=39946 GN=OsI_32489 PE=4 SV=1
28296	tr|B8BFF8|B8BFF8_ORYSI	LOC_Os10g03830.1	610	1340	2.2	63.15	77691	Uncharacterized protein OS=Oryza sativa subsp. indica OX=39946 GN=OsI_32634 PE=4 SV=1
30663	tr|B8BFW3|B8BFW3_ORYSI	LOC_Os10g08879.1	833	1340	1.61	79.66	24488	Uncharacterized protein OS=Oryza sativa subsp. indica OX=39946 GN=OsI_32859 PE=4 SV=1
14388	tr|A2Z5X3|A2Z5X3_ORYSI	LOC_Os10g17260.1	12300	20100	1.63	161.74	57517	Uncharacterized protein OS=Oryza sativa subsp. indica OX=39946 GN=OsI_33047 PE=3 SV=1
18371	tr|B8BGJ2|B8BGJ2_ORYSI	LOC_Os10g23100.1	969	2080	2.14	128.97	23812	Uncharacterized protein OS=Oryza sativa subsp. indica OX=39946 GN=OsI_33317 PE=4 SV=1
29621	tr|B8BGL9|B8BGL9_ORYSI	LOC_Os10g25090.1	204.5	456.292	2.23	60.72	78774	Uncharacterized protein OS=Oryza sativa subsp. indica OX=39946 GN=OsI_33412 PE=4 SV=1
26209	tr|A2Z8T4|A2Z8T4_ORYSI	LOC_Os10g34840.1	405.5	105.744	0.26	89.97	21545	Uncharacterized protein OS=Oryza sativa subsp. indica OX=39946 GN=OsI_34127 PE=4 SV=1
18952	tr|A2Z8Y6|A2Z8Y6_ORYSI	LOC_Os10g35370.1	1970	3070	1.55	199.06	25292	Uncharacterized protein OS=Oryza sativa subsp. indica OX=39946 GN=OsI_34179 PE=4 SV=1
25784	tr|A2Z903|A2Z903_ORYSI	LOC_Os10g35550.1	491	997.565	2.03	71.59	115066	Uncharacterized protein OS=Oryza sativa subsp. indica OX=39946 GN=OsI_34194 PE=4 SV=1
24114	tr|A2Z942|A2Z942_ORYSI	LOC_Os10g36000.1	1910	3280	1.72	77.18	18660	Uncharacterized protein OS=Oryza sativa subsp. indica OX=39946 GN=OsI_34233 PE=4 SV=1
23947	tr|A2Z9K8|A2Z9K8_ORYSI	LOC_Os10g38489.1	278.5	499.748	1.79	128.6	25427	Uncharacterized protein OS=Oryza sativa subsp. indica OX=39946 GN=OsI_34418 PE=3 SV=1
28652	tr|A2Z9K3|A2Z9K3_ORYSI	LOC_Os10g38540.1	417.5	180.102	0.43	24.9	25702	Uncharacterized protein OS=Oryza sativa subsp. indica OX=39946 GN=OsI_34413 PE=4 SV=1
21943	tr|A2ZAB3|A2ZAB3_ORYSI	LOC_Os10g41470.1	2910	4820	1.66	115.59	15472	60S ribosomal protein L27 OS=Oryza sativa subsp. indica OX=39946 GN=OsI_34676 PE=2 SV=1
25081	tr|A2YBR3|A2YBR3_ORYSI	LOC_Os11g02130.1	503	309.989	0.62	90.42	34148	Peroxidase OS=Oryza sativa subsp. indica OX=39946 GN=OsI_22542 PE=3 SV=1
5380	tr|B8BIX0|B8BIX0_ORYSI	LOC_Os11g03780.1	780.5	1320	1.7	167.72	70027	Uncharacterized protein OS=Oryza sativa subsp. indica OX=39946 GN=OsI_34972 PE=4 SV=1
23728	tr|B8BIF6|B8BIF6_ORYSI	LOC_Os11g05090.1	2120	4320	2.03	82.58	42382	Peptidylprolyl isomerase OS=Oryza sativa subsp. indica OX=39946 GN=OsI_35103 PE=4 SV=1
24098	tr|B8BJ81|B8BJ81_ORYSI	LOC_Os11g06020.1	1030	1640	1.59	94.46	69898	Uncharacterized protein OS=Oryza sativa subsp. indica OX=39946 GN=OsI_35198 PE=4 SV=1
26024	tr|B8BJB0|B8BJB0_ORYSI	LOC_Os11g06760.1	1930	2980	1.55	63.14	30501	Uncharacterized protein OS=Oryza sativa subsp. indica OX=39946 GN=OsI_35259 PE=4 SV=1
18616	tr|A2ZBX3|A2ZBX3_ORYSI	LOC_Os11g07040.1	111.5	361.653	3.24	138.96	56673	Uncharacterized protein OS=Oryza sativa subsp. indica OX=39946 GN=OsI_35279 PE=4 SV=1
16598	tr|B8BJF6|B8BJF6_ORYSI	LOC_Os11g07910.2	3790	5760	1.52	131.86	67686	Transmembrane 9 superfamily member OS=Oryza sativa subsp. indica OX=39946 GN=OsI_35351 PE=3 SV=1
7317	tr|B8BJU1|B8BJU1_ORYSI	LOC_Os11g12810.1	2490	407.524	0.16	287.28	119231	Uncharacterized protein OS=Oryza sativa subsp. indica OX=39946 GN=OsI_35637 PE=4 SV=1
27522	tr|A2ZES1|A2ZES1_ORYSI	LOC_Os11g31900.1	6690	11000	1.64	79.2	15437	Acyl carrier protein OS=Oryza sativa subsp. indica OX=39946 GN=OsI_36284 PE=3 SV=1
25042	tr|A2ZEW5|A2ZEW5_ORYSI	LOC_Os11g32500.1	15100	24600	1.63	67.86	11314	Uncharacterized protein OS=Oryza sativa subsp. indica OX=39946 GN=OsI_36331 PE=4 SV=1
27801	tr|B8BL02|B8BL02_ORYSI	LOC_Os11g34870.1	757.5	1610	2.13	80.15	21144	Uncharacterized protein OS=Oryza sativa subsp. indica OX=39946 GN=OsI_36451 PE=4 SV=1
24636	tr|B8BL86|B8BL86_ORYSI	LOC_Os11g37130.1	1410	3040	2.16	118.7	26928	Uncharacterized protein OS=Oryza sativa subsp. indica OX=39946 GN=OsI_36598 PE=4 SV=1
25092	tr|A2ZAQ9|A2ZAQ9_ORYSI	LOC_Os12g02080.1	503	309.989	0.62	90.42	34997	Peroxidase OS=Oryza sativa subsp. indica OX=39946 GN=OsI_34840 PE=3 SV=1
19570	tr|B8BIT2|B8BIT2_ORYSI	LOC_Os12g02820.1	2370	3770	1.59	115.84	47079	Uncharacterized protein OS=Oryza sativa subsp. indica OX=39946 GN=OsI_34911 PE=4 SV=1
23086	tr|B8BM15|B8BM15_ORYSI	LOC_Os12g05090.1	2120	4320	2.03	82.58	42234	Peptidylprolyl isomerase OS=Oryza sativa subsp. indica OX=39946 GN=OsI_37454 PE=4 SV=1
27671	tr|A2ZIC4|A2ZIC4_ORYSI	LOC_Os12g06520.1	3210	4900	1.52	62.84	35423	Uncharacterized protein OS=Oryza sativa subsp. indica OX=39946 GN=OsI_37568 PE=4 SV=1
16120	tr|B8BNI3|B8BNI3_ORYSI	LOC_Os12g08770.1	101000	152000	1.51	242	15505	Uncharacterized protein OS=Oryza sativa subsp. indica OX=39946 GN=OsI_37722 PE=4 SV=1
25111	tr|A2ZIT4|A2ZIT4_ORYSI	LOC_Os12g08980.1	1110	599.698	0.54	47.07	30435	Uncharacterized protein OS=Oryza sativa subsp. indica OX=39946 GN=OsI_37742 PE=4 SV=1
23517	tr|B8BI52|B8BI52_ORYSI	LOC_Os12g31490.1	4490	6790	1.51	80.11	35881	Uncharacterized protein OS=Oryza sativa subsp. indica OX=39946 GN=OsI_34572 PE=4 SV=1
26810	tr|B8BM59|B8BM59_ORYSI	LOC_Os12g33020.1	898	1720	1.91	54.16	24148	Uncharacterized protein OS=Oryza sativa subsp. indica OX=39946 GN=OsI_38514 PE=4 SV=1
27062	tr|A2ZLB6|A2ZLB6_ORYSI	LOC_Os12g35570.3	58.5	482.365	8.25	64.48	46274	Uncharacterized protein OS=Oryza sativa subsp. indica OX=39946 GN=OsI_38615 PE=3 SV=1
492	tr|A2ZLE4|A2ZLE4_ORYSI	LOC_Os12g36194.1	2650	12000	4.52	257.86	23213	Nucleoside diphosphate kinase OS=Oryza sativa subsp. indica OX=39946 GN=OsI_38642 PE=3 SV=1
31476	tr|B8BMG8|B8BMG8_ORYSI	LOC_Os12g37060.1	947	581.349	0.61	51.79	23029	Uncharacterized protein OS=Oryza sativa subsp. indica OX=39946 GN=OsI_38703 PE=4 SV=1
12661	tr|A2ZLS7|A2ZLS7_ORYSI	LOC_Os12g38000.1	46200	71800	1.56	205.08	28249	Uncharacterized protein OS=Oryza sativa subsp. indica OX=39946 GN=OsI_38771 PE=3 SV=1
15195	tr|A2ZLU3|A2ZLU3_ORYSI	LOC_Os12g38170.1	3760	17000	4.52	280.05	23842	Uncharacterized protein OS=Oryza sativa subsp. indica OX=39946 GN=OsI_38787 PE=4 SV=1
16061	tr|A2ZM75|A2ZM75_ORYSI	LOC_Os12g39860.1	4520	7250	1.6	209.5	19878	Uncharacterized protein OS=Oryza sativa subsp. indica OX=39946 GN=OsI_38931 PE=3 SV=1
17002	tr|B8BN11|B8BN11_ORYSI	LOC_Os12g42230.1	676	1250	1.86	129.34	42092	Uncharacterized protein OS=Oryza sativa subsp. indica OX=39946 GN=OsI_39129 PE=4 SV=1
23935	tr|A2ZMZ1|A2ZMZ1_ORYSI	LOC_Os12g43130.1	940	1460	1.56	71.97	44729	Uncharacterized protein OS=Oryza sativa subsp. indica OX=39946 GN=OsI_39199 PE=4 SV=1
18860	tr|A2YLZ3|A2YLZ3_ORYSI	LOC_Os12g43440.1	800	4270	5.33	159.65	18626	TOND1 OS=Oryza sativa subsp. indica OX=39946 GN=OsI_26248 PE=4 SV=1
23485	tr|A2YLZ5|A2YLZ5_ORYSI	LOC_Os12g43490.1	540.5	815.531	1.51	88.98	26520	Uncharacterized protein OS=Oryza sativa subsp. indica OX=39946 GN=OsI_26250 PE=4 SV=1
8406	tr|B8BN80|B8BN80_ORYSI	LOC_Os12g44310.2	481.5	1120	2.32	370.89	60860	Uncharacterized protein OS=Oryza sativa subsp. indica OX=39946 GN=OsI_39285 PE=3 SV=1
31397	tr|B8BHZ1|B8BHZ1_ORYSI	LOC_Osp1g00320.1	925.5	455.326	0.49	56.78	12254	30S ribosomal protein S14 chloroplastic OS=Oryza sativa subsp. indica OX=39946 GN=rps14 PE=3 SV=1
10188	tr|B8B5K8|B8B5K8_ORYSI	LOC_Osp1g00730.1	53800	95400	1.77	256.56	27518	30S ribosomal protein S3 chloroplastic OS=Oryza sativa subsp. indica OX=39946 GN=rps3 PE=3 SV=1
20628	tr|B8ABV8|B8ABV8_ORYSI	LOC_Osp1g01090.1	12200	18900	1.55	131.75	10764	50S ribosomal protein L23 chloroplastic OS=Oryza sativa subsp. indica OX=39946 GN=rpl23 PE=3 SV=1
18292	tr|A2YSK1|A2YSK1_ORYSI	None	564.5	0	0	127.71	43824	Uncharacterized protein OS=Oryza sativa subsp. indica OX=39946 GN=OsI_28301 PE=3 SV=1
30064	tr|B8ATX7|B8ATX7_ORYSI	None	541.5	94.155	0.17	26.94	89823	Uncharacterized protein OS=Oryza sativa subsp. indica OX=39946 GN=OsI_17345 PE=4 SV=1
28645	tr|C8TF89|C8TF89_ORYSI	None	1330	239.01	0.18	26.71	114976	Uncharacterized protein K0098G01.22 OS=Oryza sativa subsp. indica OX=39946 GN=K0098G01.22 PE=4 SV=1
22089	tr|B8BDY2|B8BDY2_ORYSI	None	4630	1410	0.3	118.43	25995	Uncharacterized protein OS=Oryza sativa subsp. indica OX=39946 GN=OsI_30728 PE=4 SV=1
22090	tr|Q0P166|Q0P166_ORYSI	None	4630	1410	0.3	118.43	29206	Uncharacterized protein OS=Oryza sativa subsp. indica OX=39946 GN=TQR14A11.4 PE=4 SV=1
14435	tr|A2XN99|A2XN99_ORYSI	None	877.5	289.226	0.33	215.85	38517	Uncharacterized protein OS=Oryza sativa subsp. indica OX=39946 GN=OsI_14032 PE=3 SV=1
22026	tr|A2XY06|A2XY06_ORYSI	None	885	293.572	0.33	108.34	42950	Uncharacterized protein OS=Oryza sativa subsp. indica OX=39946 GN=OsI_17585 PE=4 SV=1
27984	tr|B8ADN1|B8ADN1_ORYSI	None	389.5	137.612	0.35	26.58	76975	Uncharacterized protein OS=Oryza sativa subsp. indica OX=39946 GN=OsI_00697 PE=4 SV=1
29997	tr|A0A1D8GZB6|A0A1D8GZB6_ORYSI	None	522.5	181.068	0.35	26.48	49133	GW5 OS=Oryza sativa subsp. indica OX=39946 PE=2 SV=1
11059	A2YGP6|USP_ORYSI	None	1600	642.188	0.4	197.37	67462	UDP-sugar pyrophosphorylase OS=Oryza sativa subsp. indica OX=39946 GN=USP PE=3 SV=2
11060	tr|B8B249|B8B249_ORYSI	None	1600	642.188	0.4	197.37	68779	Uncharacterized protein OS=Oryza sativa subsp. indica OX=39946 GN=OsI_24356 PE=4 SV=1
31762	B8BH95|ITPA_ORYSI	None	631.5	249.633	0.4	25.14	21726	Inosine triphosphate pyrophosphatase OS=Oryza sativa subsp. indica OX=39946 GN=OsI_33887 PE=3 SV=1
30711	tr|B8AB23|B8AB23_ORYSI	None	983.5	454.36	0.46	54.36	26453	Uncharacterized protein OS=Oryza sativa subsp. indica OX=39946 GN=OsI_01050 PE=3 SV=1
19227	tr|B8AIY6|B8AIY6_ORYSI	None	274.5	129.886	0.47	124.92	100246	Uncharacterized protein OS=Oryza sativa subsp. indica OX=39946 GN=OsI_06131 PE=3 SV=1
17745	tr|B8BIF4|B8BIF4_ORYSI	None	825.5	394.487	0.48	124.37	32174	Uncharacterized protein OS=Oryza sativa subsp. indica OX=39946 GN=OsI_34798 PE=4 SV=1
28299	tr|B8B4D8|B8B4D8_ORYSI	None	315.5	152.097	0.48	65.84	41586	Uncharacterized protein OS=Oryza sativa subsp. indica OX=39946 GN=OsI_23641 PE=4 SV=1
31395	P0C466|RR14_ORYSI	None	925.5	455.326	0.49	56.78	12254	30S ribosomal protein S14 chloroplastic OS=Oryza sativa subsp. indica OX=39946 GN=rps14 PE=3 SV=1
10612	tr|Q9FUS5|Q9FUS5_ORYSI	None	2980	1510	0.51	228.18	50278	Violaxanthin de-epoxidase OS=Oryza sativa subsp. indica OX=39946 PE=2 SV=2
20333	tr|B8B7J8|B8B7J8_ORYSI	None	2040	1040	0.51	124.31	75975	Amine oxidase OS=Oryza sativa subsp. indica OX=39946 GN=OsI_26556 PE=3 SV=1
27871	tr|B8AQN0|B8AQN0_ORYSI	None	1130	577.004	0.51	87.83	39833	Uncharacterized protein OS=Oryza sativa subsp. indica OX=39946 GN=OsI_11888 PE=4 SV=1
28936	tr|B8B836|B8B836_ORYSI	None	262.5	133.749	0.51	62.01	35747	Uncharacterized protein OS=Oryza sativa subsp. indica OX=39946 GN=OsI_26659 PE=4 SV=1
27535	tr|B8B1Z0|B8B1Z0_ORYSI	None	1380	717.513	0.52	80.84	12721	Uncharacterized protein OS=Oryza sativa subsp. indica OX=39946 GN=OsI_21396 PE=4 SV=1
10523	tr|A2YPN5|A2YPN5_ORYSI	None	56900	31600	0.55	302.72	35443	Uncharacterized protein OS=Oryza sativa subsp. indica OX=39946 GN=OsI_27235 PE=4 SV=1
28543	tr|B8BP56|B8BP56_ORYSI	None	816	450.015	0.55	43.78	70422	Uncharacterized protein OS=Oryza sativa subsp. indica OX=39946 GN=OsI_38012 PE=4 SV=1
20965	tr|A2Z8S7|A2Z8S7_ORYSI	None	4460	2500	0.56	128.91	19651	Uncharacterized protein OS=Oryza sativa subsp. indica OX=39946 GN=OsI_34120 PE=4 SV=1
23838	tr|B8B6Z6|B8B6Z6_ORYSI	None	444.5	259.29	0.58	83.86	57204	Uncharacterized protein OS=Oryza sativa subsp. indica OX=39946 GN=OsI_26343 PE=3 SV=1
20641	tr|A2XID1|A2XID1_ORYSI	None	4430	2600	0.59	143.12	34190	Uncharacterized protein OS=Oryza sativa subsp. indica OX=39946 GN=OsI_12193 PE=4 SV=1
18425	tr|B8AR51|B8AR51_ORYSI	None	3340	1970	0.59	113.3	52889	Uncharacterized protein OS=Oryza sativa subsp. indica OX=39946 GN=OsI_13438 PE=4 SV=1
10637	tr|B8A9G8|B8A9G8_ORYSI	None	1400	844.984	0.6	214.48	65008	Uncharacterized protein OS=Oryza sativa subsp. indica OX=39946 GN=OsI_03674 PE=3 SV=1
14487	tr|A2WVG2|A2WVG2_ORYSI	None	4370	2640	0.6	169.2	60825	Uncharacterized protein OS=Oryza sativa subsp. indica OX=39946 GN=OsI_03875 PE=4 SV=1
23709	A2Y953|ANM10_ORYSI	None	1270	768.694	0.6	105.44	42876	Protein arginine N-methyltransferase PRMT10 OS=Oryza sativa subsp. indica OX=39946 GN=PRMT10 PE=3 SV=1
8566	tr|B8AC06|B8AC06_ORYSI	None	2650	1620	0.61	299.99	46149	Uncharacterized protein OS=Oryza sativa subsp. indica OX=39946 GN=OsI_04375 PE=3 SV=1
23853	tr|B8ADW9|B8ADW9_ORYSI	None	1540	940.106	0.61	88.82	55799	Uncharacterized protein OS=Oryza sativa subsp. indica OX=39946 GN=OsI_07653 PE=4 SV=1
26179	tr|B8A8P3|B8A8P3_ORYSI	None	762.5	463.051	0.61	80.68	32482	Uncharacterized protein OS=Oryza sativa subsp. indica OX=39946 GN=OsI_03508 PE=4 SV=1
30827	A2ZAT0|NLTP2_ORYSI	None	566	346.685	0.61	40.88	11501	Non-specific lipid-transfer protein 2 OS=Oryza sativa subsp. indica OX=39946 GN=LTP2-A PE=3 SV=1
27978	tr|B8B2J6|B8B2J6_ORYSI	None	1260	776.42	0.62	64.09	47088	Uncharacterized protein OS=Oryza sativa subsp. indica OX=39946 GN=OsI_24498 PE=4 SV=1
24506	A2YNH4|6PGL2_ORYSI	None	2000	1260	0.63	85.23	31244	Probable 6-phosphogluconolactonase 2 OS=Oryza sativa subsp. indica OX=39946 GN=OsI_025867 PE=3 SV=1
10890	tr|B8BC76|B8BC76_ORYSI	None	12800	8120	0.64	218.83	108841	Uncharacterized protein OS=Oryza sativa subsp. indica OX=39946 GN=OsI_28366 PE=4 SV=1
15294	tr|B8BHU9|B8BHU9_ORYSI	None	1640	1050	0.64	135.28	61244	Uncharacterized protein OS=Oryza sativa subsp. indica OX=39946 GN=OsI_34292 PE=4 SV=1
21289	tr|A0A0U1XN36|A0A0U1XN36_ORYSI	None	1500	2260	1.51	119.69	22229	ABA receptor 5 OS=Oryza sativa subsp. indica OX=39946 GN=ABAR5 PE=2 SV=1
21253	tr|B8ADI3|B8ADI3_ORYSI	None	960	1450	1.51	103.74	33045	Uncharacterized protein OS=Oryza sativa subsp. indica OX=39946 GN=OsI_00605 PE=4 SV=1
21283	tr|A6N1I6|A6N1I6_ORYSI	None	1990	3000	1.51	100.01	12715	60S ribosomal protein l35a OS=Oryza sativa subsp. indica OX=39946 PE=2 SV=1
19874	tr|A2WK64|A2WK64_ORYSI	None	3170	4820	1.52	125.48	116347	Uncharacterized protein OS=Oryza sativa subsp. indica OX=39946 GN=OsI_00213 PE=4 SV=1
26832	tr|B8BJ91|B8BJ91_ORYSI	None	3210	4900	1.52	62.84	16626	Uncharacterized protein OS=Oryza sativa subsp. indica OX=39946 GN=OsI_35211 PE=4 SV=1
26267	tr|B8B362|B8B362_ORYSI	None	819	1250	1.52	47.19	100822	Uncharacterized protein OS=Oryza sativa subsp. indica OX=39946 GN=OsI_23209 PE=4 SV=1
13914	tr|B8B801|B8B801_ORYSI	None	1690	2600	1.54	158.16	58152	Uncharacterized protein OS=Oryza sativa subsp. indica OX=39946 GN=OsI_26672 PE=4 SV=1
19790	tr|B8AJB5|B8AJB5_ORYSI	None	2150	3310	1.54	129.16	96031	Uncharacterized protein OS=Oryza sativa subsp. indica OX=39946 GN=OsI_07566 PE=4 SV=1
26933	tr|A6N0H8|A6N0H8_ORYSI	None	3110	4770	1.54	75.75	12329	Abscisic stress ripening protein 2 (Fragment) OS=Oryza sativa subsp. indica OX=39946 PE=2 SV=1
26935	A2ZBV1|ASR5_ORYSI	None	3110	4770	1.54	75.75	15465	Abscisic stress-ripening protein 5 OS=Oryza sativa subsp. indica OX=39946 GN=ASR5 PE=2 SV=1
30674	tr|B8AQM5|B8AQM5_ORYSI	None	2980	4590	1.54	52.47	20694	Uncharacterized protein OS=Oryza sativa subsp. indica OX=39946 GN=OsI_11877 PE=4 SV=1
17785	P0C360|PSAC_ORYSI	None	406000	629000	1.55	239.32	8899	Photosystem I iron-sulfur center OS=Oryza sativa subsp. indica OX=39946 GN=psaC PE=3 SV=1
17788	tr|J3RG68|J3RG68_ORYSI	None	406000	629000	1.55	239.32	8899	Photosystem I iron-sulfur center OS=Oryza sativa subsp. indica OX=39946 GN=psaC PE=3 SV=1
13591	P0C487|RR4_ORYSI	None	33700	52200	1.55	176.41	23423	30S ribosomal protein S4 chloroplastic OS=Oryza sativa subsp. indica OX=39946 GN=rps4 PE=3 SV=1
13592	tr|J7EYN0|J7EYN0_ORYSI	None	33700	52200	1.55	176.41	23423	30S ribosomal protein S4 chloroplastic OS=Oryza sativa subsp. indica OX=39946 GN=rps4 PE=3 SV=1
27418	tr|J7EZD7|J7EZD7_ORYSI	None	36900	57100	1.55	153.47	7886	Photosystem II reaction center protein H OS=Oryza sativa subsp. indica OX=39946 GN=psbH PE=3 SV=1
27420	P0C421|PSBH_ORYSI	None	36900	57100	1.55	153.47	7886	Photosystem II reaction center protein H OS=Oryza sativa subsp. indica OX=39946 GN=psbH PE=3 SV=1
15197	tr|B8B3Z6|B8B3Z6_ORYSI	None	3070	4750	1.55	151.58	70959	Uncharacterized protein OS=Oryza sativa subsp. indica OX=39946 GN=OsI_22160 PE=4 SV=1
20619	P0C450|RK23_ORYSI	None	12200	18900	1.55	131.75	10764	50S ribosomal protein L23 chloroplastic OS=Oryza sativa subsp. indica OX=39946 GN=rpl23-A PE=3 SV=1
20632	tr|J7F224|J7F224_ORYSI	None	12200	18900	1.55	131.75	13655	50S ribosomal protein L23 chloroplastic OS=Oryza sativa subsp. indica OX=39946 GN=rpl23 PE=3 SV=1
27575	P0C300|ATPH_ORYSI	None	180000	281000	1.56	162.72	7974	ATP synthase subunit c chloroplastic OS=Oryza sativa subsp. indica OX=39946 GN=atpH PE=3 SV=1
27578	tr|J7EXL1|J7EXL1_ORYSI	None	180000	281000	1.56	162.72	7974	ATP synthase subunit c chloroplastic OS=Oryza sativa subsp. indica OX=39946 GN=atpH PE=3 SV=1
14229	tr|A2YUU5|A2YUU5_ORYSI	None	8960	13900	1.56	154.19	59640	T-complex protein 1 subunit delta OS=Oryza sativa subsp. indica OX=39946 GN=OsI_29091 PE=3 SV=1
11530	tr|B8AB31|B8AB31_ORYSI	None	20100	31600	1.57	218.91	186976	Uncharacterized protein OS=Oryza sativa subsp. indica OX=39946 GN=OsI_01059 PE=4 SV=1
19476	tr|Q84P57|Q84P57_ORYSI	None	3490	5580	1.6	141.38	22708	Adenine phosphoribosyltransferase form 2 OS=Oryza sativa subsp. indica OX=39946 PE=2 SV=1
17783	tr|B8AFP7|B8AFP7_ORYSI	None	5500	8780	1.6	134.33	68345	Lysine--tRNA ligase OS=Oryza sativa subsp. indica OX=39946 GN=OsI_08130 PE=3 SV=1
18491	tr|B8ADG3|B8ADG3_ORYSI	None	6630	10600	1.61	133.81	26855	Uncharacterized protein OS=Oryza sativa subsp. indica OX=39946 GN=OsI_00558 PE=4 SV=1
20591	tr|B8ABA2|B8ABA2_ORYSI	None	14200	22900	1.61	128.81	116957	Uncharacterized protein OS=Oryza sativa subsp. indica OX=39946 GN=OsI_04199 PE=4 SV=1
21859	P0C479|RR19_ORYSI	None	759.5	1220	1.61	85.09	10695	30S ribosomal protein S19 chloroplastic OS=Oryza sativa subsp. indica OX=39946 GN=rps19-A PE=3 SV=1
21863	tr|J3RQ76|J3RQ76_ORYSI	None	759.5	1220	1.61	85.09	10695	30S ribosomal protein S19 chloroplastic OS=Oryza sativa subsp. indica OX=39946 GN=rps19 PE=3 SV=1
23694	tr|B8AZT8|B8AZT8_ORYSI	None	2210	3580	1.62	85.89	27405	Uncharacterized protein OS=Oryza sativa subsp. indica OX=39946 GN=OsI_20574 PE=4 SV=1
18011	tr|B8B6D2|B8B6D2_ORYSI	None	1730	2830	1.64	108.5	139062	Uncharacterized protein OS=Oryza sativa subsp. indica OX=39946 GN=OsI_26082 PE=4 SV=1
27521	tr|A2ZER9|A2ZER9_ORYSI	None	6690	11000	1.64	79.2	11579	Acyl carrier protein OS=Oryza sativa subsp. indica OX=39946 GN=OsI_36282 PE=3 SV=1
19078	tr|A2WZ46|A2WZ46_ORYSI	None	247.5	408.972	1.65	125.1	52360	Uncharacterized protein OS=Oryza sativa subsp. indica OX=39946 GN=OsI_05216 PE=3 SV=1
20757	tr|B8AG23|B8AG23_ORYSI	None	17800	29500	1.65	116.85	46958	Uncharacterized protein OS=Oryza sativa subsp. indica OX=39946 GN=OsI_08304 PE=4 SV=1
21501	tr|A6MZL6|A6MZL6_ORYSI	None	17800	29500	1.65	116.85	20839	50S ribosomal protein l19 (Fragment) OS=Oryza sativa subsp. indica OX=39946 PE=2 SV=1
29174	B8AAM2|GDT11_ORYSI	None	2460	4090	1.66	75.58	35001	GDT1-like protein 1 chloroplastic OS=Oryza sativa subsp. indica OX=39946 GN=OsI_00941 PE=3 SV=2
22110	tr|B8B562|B8B562_ORYSI	None	3800	6320	1.66	67.5	63103	Uncharacterized protein OS=Oryza sativa subsp. indica OX=39946 GN=OsI_27097 PE=4 SV=1
22634	tr|A2XK84|A2XK84_ORYSI	None	2770	4640	1.67	70.01	33521	Uncharacterized protein OS=Oryza sativa subsp. indica OX=39946 GN=OsI_12856 PE=3 SV=1
29197	tr|B8ALV2|B8ALV2_ORYSI	None	1370	2300	1.68	53.5	48269	Uncharacterized protein OS=Oryza sativa subsp. indica OX=39946 GN=OsI_09733 PE=3 SV=1
22279	tr|A2ZMS9|A2ZMS9_ORYSI	None	2630	4450	1.69	98.03	78678	Uncharacterized protein OS=Oryza sativa subsp. indica OX=39946 GN=OsI_39137 PE=4 SV=1
23993	tr|B8ARS4|B8ARS4_ORYSI	None	591	1000	1.69	65.37	48577	Uncharacterized protein OS=Oryza sativa subsp. indica OX=39946 GN=OsI_17974 PE=4 SV=1
31525	tr|B8A916|B8A916_ORYSI	None	415.5	701.579	1.69	50.87	7362	Uncharacterized protein OS=Oryza sativa subsp. indica OX=39946 GN=OsI_03631 PE=4 SV=1
17848	tr|J7EXM4|J7EXM4_ORYSI	None	10400	17800	1.71	154.96	24728	ATP-dependent Clp protease proteolytic subunit OS=Oryza sativa subsp. indica OX=39946 GN=clpP PE=3 SV=1
17854	P0C313|CLPP_ORYSI	None	10400	17800	1.71	154.96	24728	ATP-dependent Clp protease proteolytic subunit OS=Oryza sativa subsp. indica OX=39946 GN=clpP PE=3 SV=1
17877	tr|A2XXG3|A2XXG3_ORYSI	None	22600	39000	1.72	163.13	18773	Uncharacterized protein OS=Oryza sativa subsp. indica OX=39946 GN=OsI_17369 PE=3 SV=1
9518	A1XBB7|IN21B_ORYSI	None	10600	18400	1.73	252.82	27361	Protein IN2-1 homolog B OS=Oryza sativa subsp. indica OX=39946 GN=GSTZ5 PE=1 SV=1
23009	tr|A2Y0X0|A2Y0X0_ORYSI	None	5950	10500	1.76	94.62	28561	Uncharacterized protein OS=Oryza sativa subsp. indica OX=39946 GN=OsI_18646 PE=4 SV=1
10181	P0C484|RR3_ORYSI	None	53800	95400	1.77	256.56	27518	30S ribosomal protein S3 chloroplastic OS=Oryza sativa subsp. indica OX=39946 GN=rps3 PE=3 SV=1
28212	tr|A2WQW5|A2WQW5_ORYSI	None	1920	3400	1.77	66.11	71024	Uncharacterized protein OS=Oryza sativa subsp. indica OX=39946 GN=OsI_02248 PE=4 SV=1
8849	tr|D0TZE6|D0TZE6_ORYSI	None	110000	196000	1.78	296	67364	Starch synthase chloroplastic/amyloplastic OS=Oryza sativa subsp. indica OX=39946 GN=GBSSII PE=3 SV=1
16402	tr|B8BP88|B8BP88_ORYSI	None	7670	13700	1.78	137.47	68610	Uncharacterized protein OS=Oryza sativa subsp. indica OX=39946 GN=OsI_38062 PE=4 SV=1
17325	A2WKS5|H2B8_ORYSI	None	2160	3880	1.79	144.12	16488	Histone H2B.8 OS=Oryza sativa subsp. indica OX=39946 GN=H2B.8 PE=3 SV=1
17326	A2WKT1|H2B6_ORYSI	None	2160	3880	1.79	144.12	16474	Histone H2B.6 OS=Oryza sativa subsp. indica OX=39946 GN=H2B.6 PE=3 SV=1
17090	tr|D0TZM7|D0TZM7_ORYSI	None	4520	8080	1.79	111.06	70952	Starch synthase chloroplastic/amyloplastic OS=Oryza sativa subsp. indica OX=39946 GN=SSI PE=3 SV=1
17093	tr|D0TZM6|D0TZM6_ORYSI	None	4520	8080	1.79	111.06	70948	Starch synthase chloroplastic/amyloplastic OS=Oryza sativa subsp. indica OX=39946 GN=SSI PE=3 SV=1
17097	A2Y9M4|SSY1_ORYSI	None	4520	8080	1.79	111.06	70953	Soluble starch synthase 1 chloroplastic/amyloplastic OS=Oryza sativa subsp. indica OX=39946 GN=OsI_021017 PE=2 SV=1
24672	tr|B8AE85|B8AE85_ORYSI	None	592.5	1060	1.79	68.23	103780	Coatomer subunit beta' OS=Oryza sativa subsp. indica OX=39946 GN=OsI_06330 PE=3 SV=1
32102	tr|A2YCX9|A2YCX9_ORYSI	None	1730	3090	1.79	22.55	7722	Uncharacterized protein OS=Oryza sativa subsp. indica OX=39946 GN=OsI_22970 PE=4 SV=1
15335	Q40642|CML1_ORYSI	None	6950	12600	1.81	153.94	20973	Calmodulin-like protein 1 OS=Oryza sativa subsp. indica OX=39946 GN=CML1 PE=1 SV=1
23609	tr|B8B389|B8B389_ORYSI	None	2320	4220	1.82	89.43	97822	AP-1 complex subunit gamma OS=Oryza sativa subsp. indica OX=39946 GN=OsI_21821 PE=3 SV=1
26109	tr|A2XEN1|A2XEN1_ORYSI	None	492	896.166	1.82	69.97	38992	Uncharacterized protein OS=Oryza sativa subsp. indica OX=39946 GN=OsI_10791 PE=4 SV=1
24406	tr|B8B590|B8B590_ORYSI	None	1200	2170	1.82	59.04	95085	Uncharacterized protein OS=Oryza sativa subsp. indica OX=39946 GN=OsI_25697 PE=4 SV=1
29424	tr|B8AUD1|B8AUD1_ORYSI	None	382.5	699.647	1.83	49.51	63483	Peptidylprolyl isomerase OS=Oryza sativa subsp. indica OX=39946 GN=OsI_16064 PE=4 SV=1
23392	tr|A7LBL0|A7LBL0_ORYSI	None	591.5	1090	1.84	101.51	36001	Peroxidase OS=Oryza sativa subsp. indica OX=39946 GN=LOC_Os06g48030 PE=2 SV=1
8138	tr|A2ZKK1|A2ZKK1_ORYSI	None	2350	4360	1.86	125.3	20444	Uncharacterized protein OS=Oryza sativa subsp. indica OX=39946 GN=OsI_38348 PE=4 SV=1
21273	tr|A2ZKK2|A2ZKK2_ORYSI	None	2350	4360	1.86	125.3	16446	Uncharacterized protein OS=Oryza sativa subsp. indica OX=39946 GN=OsI_38349 PE=4 SV=1
9996	tr|A2YW09|A2YW09_ORYSI	None	528.5	990.322	1.87	260.39	58189	Glutamate decarboxylase OS=Oryza sativa subsp. indica OX=39946 GN=OsI_29517 PE=3 SV=1
17724	A2ZB00|RS16_ORYSI	None	18700	35000	1.87	115.3	16819	40S ribosomal protein S16 OS=Oryza sativa subsp. indica OX=39946 GN=RPS16A PE=2 SV=1
25813	tr|A2WSM1|A2WSM1_ORYSI	None	1070	2000	1.87	82.17	102111	Uncharacterized protein OS=Oryza sativa subsp. indica OX=39946 GN=OsI_02864 PE=4 SV=1
25909	tr|Q8S388|Q8S388_ORYSI	None	1300	2420	1.87	53.89	18033	Putative universal stress protein USP1 OS=Oryza sativa subsp. indica OX=39946 GN=Usp1 PE=2 SV=1
25159	A2ZN77|SUT2_ORYSI	None	1300	2450	1.88	97.02	53181	Sucrose transport protein SUT2 OS=Oryza sativa subsp. indica OX=39946 GN=SUT2 PE=2 SV=2
22718	tr|A6MZB5|A6MZB5_ORYSI	None	25000	47400	1.9	129.53	17328	40S ribosomal protein S15 OS=Oryza sativa subsp. indica OX=39946 PE=2 SV=1
22720	tr|A2XMY4|A2XMY4_ORYSI	None	25000	47400	1.9	129.53	19658	Uncharacterized protein OS=Oryza sativa subsp. indica OX=39946 GN=OsI_13912 PE=3 SV=1
22122	tr|A6MZK4|A6MZK4_ORYSI	None	7470	14200	1.9	116.11	16606	60S ribosomal protein l28 OS=Oryza sativa subsp. indica OX=39946 PE=2 SV=1
22124	tr|A2Y715|A2Y715_ORYSI	None	7470	14200	1.9	116.11	17452	Uncharacterized protein OS=Oryza sativa subsp. indica OX=39946 GN=OsI_20825 PE=4 SV=1
25692	tr|B8BPT0|B8BPT0_ORYSI	None	520	998.53	1.92	44.61	52324	Uncharacterized protein OS=Oryza sativa subsp. indica OX=39946 GN=OsI_38430 PE=4 SV=1
24530	tr|B8B3W6|B8B3W6_ORYSI	None	399.5	782.214	1.96	78.61	43517	Uncharacterized protein OS=Oryza sativa subsp. indica OX=39946 GN=OsI_22080 PE=3 SV=1
31712	tr|A2XQN6|A2XQN6_ORYSI	None	425.5	834.845	1.96	35.62	41576	Flavin-containing monooxygenase OS=Oryza sativa subsp. indica OX=39946 GN=OsI_14952 PE=3 SV=1
22644	tr|B8B032|B8B032_ORYSI	None	769.5	1520	1.98	72.23	112535	Uncharacterized protein OS=Oryza sativa subsp. indica OX=39946 GN=OsI_19210 PE=4 SV=1
22849	tr|A2YTF9|A2YTF9_ORYSI	None	868.5	1750	2.01	121.46	14805	Uncharacterized protein OS=Oryza sativa subsp. indica OX=39946 GN=OsI_28599 PE=4 SV=1
16655	tr|J7F210|J7F210_ORYSI	None	9140	18400	2.02	157.78	26993	30S ribosomal protein S2 chloroplastic OS=Oryza sativa subsp. indica OX=39946 GN=rps2 PE=3 SV=1
16657	P0C481|RR2_ORYSI	None	9140	18400	2.02	157.78	26993	30S ribosomal protein S2 chloroplastic OS=Oryza sativa subsp. indica OX=39946 GN=rps2 PE=3 SV=1
25138	P0C456|RK33_ORYSI	None	6150	12400	2.02	116.37	7643	50S ribosomal protein L33 chloroplastic OS=Oryza sativa subsp. indica OX=39946 GN=rpl33 PE=3 SV=1
25141	tr|J3RG79|J3RG79_ORYSI	None	6150	12400	2.02	116.37	7643	50S ribosomal protein L33 chloroplastic OS=Oryza sativa subsp. indica OX=39946 GN=rpl33 PE=3 SV=1
27650	tr|A0A173CU57|A0A173CU57_ORYSI	None	443	893.269	2.02	79.1	6904	50S ribosomal protein L32 chloroplastic OS=Oryza sativa subsp. indica OX=39946 GN=rpl32 PE=3 SV=1
27651	P0C453|RK32_ORYSI	None	443	893.269	2.02	79.1	6904	50S ribosomal protein L32 chloroplastic OS=Oryza sativa subsp. indica OX=39946 GN=rpl32 PE=3 SV=1
27662	tr|J3RQ64|J3RQ64_ORYSI	None	443	893.269	2.02	79.1	7444	50S ribosomal protein L32 chloroplastic OS=Oryza sativa subsp. indica OX=39946 GN=rpl32 PE=3 SV=1
18744	tr|B8AZS4|B8AZS4_ORYSI	None	883	1790	2.03	104.64	73086	Uncharacterized protein OS=Oryza sativa subsp. indica OX=39946 GN=OsI_20556 PE=3 SV=1
28064	tr|Q2F980|Q2F980_ORYSI	None	944	1950	2.07	54.62	55369	NADH-ubiquinone oxidoreductase chain 4 OS=Oryza sativa subsp. indica OX=39946 GN=nad4 PE=3 SV=1
9763	tr|A2WUI9|A2WUI9_ORYSI	None	270	563.967	2.09	272.11	53795	Uncharacterized protein OS=Oryza sativa subsp. indica OX=39946 GN=OsI_03540 PE=3 SV=1
25423	tr|A2XBF2|A2XBF2_ORYSI	None	656	1370	2.09	68.75	40679	Uncharacterized protein OS=Oryza sativa subsp. indica OX=39946 GN=OsI_09602 PE=3 SV=1
16978	tr|B8AHZ2|B8AHZ2_ORYSI	None	2030	4380	2.15	115.62	118381	Uncharacterized protein OS=Oryza sativa subsp. indica OX=39946 GN=OsI_07188 PE=4 SV=1
26536	tr|B8B193|B8B193_ORYSI	None	1410	3040	2.16	118.7	21379	Uncharacterized protein OS=Oryza sativa subsp. indica OX=39946 GN=OsI_21269 PE=4 SV=1
24687	tr|B8AYR2|B8AYR2_ORYSI	None	2540	5500	2.17	101.52	20117	Uncharacterized protein OS=Oryza sativa subsp. indica OX=39946 GN=OsI_20141 PE=3 SV=1
24723	tr|A6MZN1|A6MZN1_ORYSI	None	2540	5500	2.17	101.52	9283	60S acidic ribosomal protein p2b (Fragment) OS=Oryza sativa subsp. indica OX=39946 PE=2 SV=1
17423	tr|B8BD82|B8BD82_ORYSI	None	1730	3800	2.19	116.01	521935	Uncharacterized protein OS=Oryza sativa subsp. indica OX=39946 GN=OsI_30520 PE=4 SV=1
31785	tr|Q5S1T9|Q5S1T9_ORYSI	None	456	996.599	2.19	33.38	23034	PRA1 family protein OS=Oryza sativa subsp. indica OX=39946 GN=Pra1 PE=2 SV=1
24478	tr|Q6V9H6|Q6V9H6_ORYSI	None	652	1440	2.21	114.49	31053	Brown planthopper-induced resistance protein 1 OS=Oryza sativa subsp. indica OX=39946 GN=Bi1 PE=2 SV=1
24500	tr|Q6V9H7|Q6V9H7_ORYSI	None	652	1440	2.21	114.49	18880	Putative brown planthopper susceptibility protein Hd002A OS=Oryza sativa subsp. indica OX=39946 PE=2 SV=1
11373	tr|A2ZIF8|A2ZIF8_ORYSI	None	501	1120	2.24	244.04	80727	Uncharacterized protein OS=Oryza sativa subsp. indica OX=39946 GN=OsI_37606 PE=3 SV=1
18103	tr|H6ST15|H6ST15_ORYSI	None	1190	2670	2.24	120.2	99392	Trehalose-6-phosphate synthase 3 OS=Oryza sativa subsp. indica OX=39946 GN=TPS3 PE=2 SV=1
15369	tr|B8A9V6|B8A9V6_ORYSI	None	2610	5880	2.25	164.86	54600	Uncharacterized protein OS=Oryza sativa subsp. indica OX=39946 GN=OsI_05355 PE=3 SV=1
20065	tr|B8AVX9|B8AVX9_ORYSI	None	2370	5440	2.3	116.93	69614	Uncharacterized protein OS=Oryza sativa subsp. indica OX=39946 GN=OsI_17781 PE=4 SV=1
26106	tr|B8BCJ0|B8BCJ0_ORYSI	None	420.5	968.111	2.3	76.2	48987	Uncharacterized protein OS=Oryza sativa subsp. indica OX=39946 GN=OsI_31602 PE=3 SV=1
31406	B8B6G5|POED2_ORYSI	None	269.5	629.151	2.33	53.9	39903	Polyprenol reductase 2 OS=Oryza sativa subsp. indica OX=39946 GN=OsI_26070 PE=3 SV=2
31408	A2XWN6|POED1_ORYSI	None	269.5	629.151	2.33	53.9	39867	Polyprenol reductase 1 OS=Oryza sativa subsp. indica OX=39946 GN=OsI_17065 PE=3 SV=1
22320	tr|A2XRR5|A2XRR5_ORYSI	None	7800	18300	2.35	143.64	19462	Uncharacterized protein OS=Oryza sativa subsp. indica OX=39946 GN=OsI_15320 PE=4 SV=1
22321	tr|A2XRR4|A2XRR4_ORYSI	None	7800	18300	2.35	143.64	19604	Uncharacterized protein OS=Oryza sativa subsp. indica OX=39946 GN=OsI_15319 PE=4 SV=1
27644	tr|E3WCP2|E3WCP2_ORYSI	None	486.5	1180	2.42	64.47	40011	Zinc transporter OS=Oryza sativa subsp. indica OX=39946 GN=OsZIP8 PE=3 SV=1
25034	tr|A2X175|A2X175_ORYSI	None	319.5	799.114	2.5	79.55	9212	Uncharacterized protein OS=Oryza sativa subsp. indica OX=39946 GN=OsI_05956 PE=4 SV=1
22180	tr|B8B0J8|B8B0J8_ORYSI	None	594.5	1490	2.51	88.77	105504	Uncharacterized protein OS=Oryza sativa subsp. indica OX=39946 GN=OsI_22505 PE=4 SV=1
26986	tr|A2WRD1|A2WRD1_ORYSI	None	384.5	965.214	2.51	50.47	32066	Uncharacterized protein OS=Oryza sativa subsp. indica OX=39946 GN=OsI_02417 PE=4 SV=1
23447	tr|B8BDI2|B8BDI2_ORYSI	None	132.5	335.58	2.53	96.51	46383	Uncharacterized protein OS=Oryza sativa subsp. indica OX=39946 GN=OsI_32021 PE=3 SV=1
33223	tr|B8AWJ0|B8AWJ0_ORYSI	None	742.5	1940	2.61	24.16	23485	Uncharacterized protein OS=Oryza sativa subsp. indica OX=39946 GN=OsI_18082 PE=3 SV=1
2696	tr|B8B357|B8B357_ORYSI	None	438.5	1190	2.72	72.88	243563	Uncharacterized protein OS=Oryza sativa subsp. indica OX=39946 GN=OsI_23125 PE=4 SV=1
9024	tr|B8BJ19|B8BJ19_ORYSI	None	149.5	416.698	2.79	263.84	65414	Uncharacterized protein OS=Oryza sativa subsp. indica OX=39946 GN=OsI_35067 PE=3 SV=1
16437	A2ZAB5|SAPK3_ORYSI	None	559.5	1610	2.87	160.54	37871	Serine/threonine-protein kinase SAPK3 OS=Oryza sativa subsp. indica OX=39946 GN=SAPK3 PE=1 SV=2
14652	tr|A6N0K0|A6N0K0_ORYSI	None	224.5	648.465	2.89	220.86	15877	Glyceraldehyde-3-phosphate dehydrogenase (Fragment) OS=Oryza sativa subsp. indica OX=39946 PE=2 SV=1
25373	tr|A0A1C9C4T1|A0A1C9C4T1_ORYSI	None	226.5	661.019	2.92	54.89	100302	Chloroplast SAP domain-containing protein OS=Oryza sativa subsp. indica OX=39946 GN=WSL3 PE=2 SV=1
21567	tr|B8BMI2|B8BMI2_ORYSI	None	249.5	764.349	3.06	89.17	43378	Glycosyltransferase OS=Oryza sativa subsp. indica OX=39946 GN=OsI_38729 PE=3 SV=1
21394	tr|B8AVB8|B8AVB8_ORYSI	None	106.5	352.962	3.31	82.46	158141	Uncharacterized protein OS=Oryza sativa subsp. indica OX=39946 GN=OsI_14889 PE=4 SV=1
29576	A2XM23|PHYC_ORYSI	None	230	773.523	3.36	35.38	126043	Phytochrome C OS=Oryza sativa subsp. indica OX=39946 GN=PHYC PE=3 SV=2
20193	tr|B8B3S4|B8B3S4_ORYSI	None	187.5	631.083	3.37	85.15	154684	Uncharacterized protein OS=Oryza sativa subsp. indica OX=39946 GN=OsI_23387 PE=4 SV=1
19608	tr|B8ACT8|B8ACT8_ORYSI	None	1290	4360	3.39	118.32	32467	Uncharacterized protein OS=Oryza sativa subsp. indica OX=39946 GN=OsI_00068 PE=4 SV=1
1078	tr|B8BDE1|B8BDE1_ORYSI	None	936.5	3220	3.44	125.23	395151	Uncharacterized protein OS=Oryza sativa subsp. indica OX=39946 GN=OsI_30556 PE=4 SV=1
13937	tr|A6N150|A6N150_ORYSI	None	23200	80300	3.46	232.15	27921	Ribonuclease 3 OS=Oryza sativa subsp. indica OX=39946 PE=2 SV=1
15722	tr|A0A165TZX1|A0A165TZX1_ORYSI	None	368.5	1360	3.68	187.73	16260	Alba1 OS=Oryza sativa subsp. indica OX=39946 GN=Alba1 PE=2 SV=1
27936	A4KAG7|KSL5_ORYSI	None	295.5	1140	3.85	46.79	92514	Ent-isokaur-15-ene synthase OS=Oryza sativa subsp. indica OX=39946 GN=KSL5 PE=1 SV=1
28462	tr|B8AEA2|B8AEA2_ORYSI	None	295.5	1140	3.85	46.79	74226	Uncharacterized protein OS=Oryza sativa subsp. indica OX=39946 GN=OsI_07746 PE=3 SV=1
11920	tr|B8AU60|B8AU60_ORYSI	None	325	1260	3.87	224.47	252520	Uncharacterized protein OS=Oryza sativa subsp. indica OX=39946 GN=OsI_17386 PE=4 SV=1
9256	B8BM17|KPYC2_ORYSI	None	394	1610	4.07	268.58	57442	Pyruvate kinase 2 cytosolic OS=Oryza sativa subsp. indica OX=39946 GN=OsI_37456 PE=3 SV=1
258	tr|A0A1D9CEX0|A0A1D9CEX0_ORYSI	None	22000	102000	4.61	494.17	175040	Chloroplast ferredoxin-dependent glutamate synthase OS=Oryza sativa subsp. indica OX=39946 PE=2 SV=1
33353	A2WYF4|STAD2_ORYSI	None	88.5	451.463	5.1	23.07	44875	Stearoyl-[acyl-carrier-protein] 9-desaturase 2 chloroplastic OS=Oryza sativa subsp. indica OX=39946 GN=SSI2 PE=3 SV=1
28390	tr|B8AC47|B8AC47_ORYSI	None	153	843.053	5.51	65.29	47696	Uncharacterized protein OS=Oryza sativa subsp. indica OX=39946 GN=OsI_04433 PE=4 SV=1
29815	tr|A2X785|A2X785_ORYSI	None	514	3010	5.85	43.68	31885	Uncharacterized protein OS=Oryza sativa subsp. indica OX=39946 GN=OsI_08077 PE=4 SV=1
28911	tr|B8AN74|B8AN74_ORYSI	None	882	6030	6.83	66.45	25941	Uncharacterized protein OS=Oryza sativa subsp. indica OX=39946 GN=OsI_14271 PE=4 SV=1
16507	tr|A2YE33|A2YE33_ORYSI	None	50.5	427.321	8.46	165.37	20822	Uncharacterized protein OS=Oryza sativa subsp. indica OX=39946 GN=OsI_23378 PE=4 SV=1
31248	tr|A0A385KPU4|A0A385KPU4_ORYSI	None	61.5	529.685	8.61	22.42	35313	Cell wall integrity protein OS=Oryza sativa subsp. indica OX=39946 GN=PRP PE=4 SV=1
15960	tr|Q84V23|Q84V23_ORYSI	None	19.5	380.002	19.49	130.95	103467	Lon protease homolog mitochondrial OS=Oryza sativa subsp. indica OX=39946 PE=2 SV=1
15968	tr|A2XFT8|A2XFT8_ORYSI	None	19.5	380.002	19.49	130.95	107186	Lon protease homolog mitochondrial OS=Oryza sativa subsp. indica OX=39946 GN=OsI_11235 PE=3 SV=1
13974	tr|A2YZX3|A2YZX3_ORYSI	None	73.5	1650	22.44	222.17	39451	Uncharacterized protein OS=Oryza sativa subsp. indica OX=39946 GN=OsI_30908 PE=4 SV=1
23433	tr|B8A7L3|B8A7L3_ORYSI	None	10.5	272.809	25.98	100.89	68124	Uncharacterized protein OS=Oryza sativa subsp. indica OX=39946 GN=OsI_03279 PE=4 SV=1
3587	tr|Q6R2Q1|Q6R2Q1_ORYSI	None	39.5	1150	29	68.47	142065	NBS-LRR-like protein B OS=Oryza sativa subsp. indica OX=39946 GN=NL-B PE=3 SV=1
9897	tr|D0TZC9|D0TZC9_ORYSI	None	1.5	306.609	204.41	258.47	54845	Glucose-1-phosphate adenylyltransferase OS=Oryza sativa subsp. indica OX=39946 GN=AGPsma PE=3 SV=1
17565	P0C8Z0|Y8359_ORYSI	None	0	1040	256	164.44	22579	Uncharacterized protein OsI_027940 OS=Oryza sativa subsp. indica OX=39946 GN=OsI_027940 PE=1 SV=2
25235	tr|B8BLU6|B8BLU6_ORYSI	None	0	750.829	256	86.36	29147	Uncharacterized protein OS=Oryza sativa subsp. indica OX=39946 GN=OsI_37340 PE=3 SV=1
26050	tr|A2XBM1|A2XBM1_ORYSI	None	0	415.732	256	86.3	66821	Nascent polypeptide-associated complex subunit beta OS=Oryza sativa subsp. indica OX=39946 GN=OsI_09683 PE=3 SV=1
26766	tr|B8BHJ4|B8BHJ4_ORYSI	None	0	415.732	256	86.3	21503	Nascent polypeptide-associated complex subunit beta OS=Oryza sativa subsp. indica OX=39946 GN=OsI_34071 PE=3 SV=1

## Sheet: Table S5
Table S5. Protein-protein interactions of the four functional clusters
Cluster1	MSU_ID	UniprotKB AC/ID	interaction	UniprotKB AC/ID	MSU_ID
Cluster1	LOC_Os01g03070.2	B8ACZ5	interacts with	A2WXS7	LOC_Os01g66560.1
Cluster1	LOC_Os01g03070.2	B8ACZ5	interacts with	A2X009	LOC_Os02g02130.1
Cluster1	LOC_Os01g03070.2	B8ACZ5	interacts with	B8BAF5	LOC_Os08g03450.1
Cluster1	LOC_Os01g03070.2	B8ACZ5	interacts with	B8AZD7	LOC_Os05g13950.1
Cluster1	LOC_Os01g03070.2	B8ACZ5	interacts with	A2XZF9	LOC_Os05g01450.1
Cluster1	LOC_Os01g03070.2	B8ACZ5	interacts with	A2XGG9	LOC_Os03g21940.1
Cluster1	LOC_Os01g03070.2	B8ACZ5	interacts with	A2X6N1	LOC_Os02g37862.1
Cluster1	LOC_Os01g03070.2	B8ACZ5	interacts with	B8AHZ6	LOC_Os02g28810.2
Cluster1	LOC_Os01g03070.2	B8ACZ5	interacts with	A2WZV1	LOC_Os02g01560.1
Cluster1	LOC_Os01g03070.2	B8ACZ5	interacts with	A2YNT9	LOC_Os07g42950.1
Cluster1	LOC_Os01g03070.2	B8ACZ5	interacts with	A2XJ89	LOC_Os03g40180.1
Cluster1	LOC_Os01g03070.2	B8ACZ5	interacts with	B8AE20	LOC_Os02g54700.1
Cluster1	LOC_Os01g03070.2	B8ACZ5	interacts with	A2Y7H9	LOC_Os05g49030.1
Cluster1	LOC_Os01g03070.2	B8ACZ5	interacts with	A2XDL4	LOC_Os03g10340.1
Cluster1	LOC_Os01g03070.2	B8ACZ5	interacts with	A2X3J5	LOC_Os02g18550.1
Cluster1	LOC_Os01g03070.2	B8ACZ5	interacts with	A2X3I0	LOC_Os02g18380.1
Cluster1	LOC_Os01g03070.2	B8ACZ5	interacts with	A2ZAB3	LOC_Os10g41470.1
Cluster1	LOC_Os01g03070.2	B8ACZ5	interacts with	A2YJM2	LOC_Os07g12650.3
Cluster1	LOC_Os05g01450.1	A2XZF9	interacts with	A2X009	LOC_Os02g02130.1
Cluster1	LOC_Os05g01450.1	A2XZF9	interacts with	B8BAF5	LOC_Os08g03450.1
Cluster1	LOC_Os05g01450.1	A2XZF9	interacts with	B8AZD7	LOC_Os05g13950.1
Cluster1	LOC_Os05g01450.1	A2XZF9	interacts with	A2XGG9	LOC_Os03g21940.1
Cluster1	LOC_Os05g01450.1	A2XZF9	interacts with	A2X6N1	LOC_Os02g37862.1
Cluster1	LOC_Os05g01450.1	A2XZF9	interacts with	B8ACZ5	LOC_Os01g03070.2
Cluster1	LOC_Os05g01450.1	A2XZF9	interacts with	B8AHZ6	LOC_Os02g28810.2
Cluster1	LOC_Os05g01450.1	A2XZF9	interacts with	A2WZV1	LOC_Os02g01560.1
Cluster1	LOC_Os05g01450.1	A2XZF9	interacts with	A2YNT9	LOC_Os07g42950.1
Cluster1	LOC_Os05g01450.1	A2XZF9	interacts with	A2XJ89	LOC_Os03g40180.1
Cluster1	LOC_Os05g01450.1	A2XZF9	interacts with	B8AE20	LOC_Os02g54700.1
Cluster1	LOC_Os05g01450.1	A2XZF9	interacts with	A2Y7H9	LOC_Os05g49030.1
Cluster1	LOC_Os05g01450.1	A2XZF9	interacts with	A2XDL4	LOC_Os03g10340.1
Cluster1	LOC_Os05g01450.1	A2XZF9	interacts with	A2X3J5	LOC_Os02g18550.1
Cluster1	LOC_Os05g01450.1	A2XZF9	interacts with	A2X3I0	LOC_Os02g18380.1
Cluster1	LOC_Os05g01450.1	A2XZF9	interacts with	A2ZAB3	LOC_Os10g41470.1
Cluster1	LOC_Os05g01450.1	A2XZF9	interacts with	A2YJM2	LOC_Os07g12650.3
Cluster1	LOC_Os05g13950.1	B8AZD7	interacts with	A2WXS7	LOC_Os01g66560.1
Cluster1	LOC_Os05g13950.1	B8AZD7	interacts with	A2X009	LOC_Os02g02130.1
Cluster1	LOC_Os05g13950.1	B8AZD7	interacts with	B8BAF5	LOC_Os08g03450.1
Cluster1	LOC_Os05g13950.1	B8AZD7	interacts with	A2YNT9	LOC_Os07g42950.1
Cluster1	LOC_Os05g13950.1	B8AZD7	interacts with	A2XJ89	LOC_Os03g40180.1
Cluster1	LOC_Os05g13950.1	B8AZD7	interacts with	B8AE20	LOC_Os02g54700.1
Cluster1	LOC_Os05g13950.1	B8AZD7	interacts with	A2XZF9	LOC_Os05g01450.1
Cluster1	LOC_Os05g13950.1	B8AZD7	interacts with	A2XGG9	LOC_Os03g21940.1
Cluster1	LOC_Os05g13950.1	B8AZD7	interacts with	A2Y7H9	LOC_Os05g49030.1
Cluster1	LOC_Os05g13950.1	B8AZD7	interacts with	A2XDL4	LOC_Os03g10340.1
Cluster1	LOC_Os05g13950.1	B8AZD7	interacts with	A2X6N1	LOC_Os02g37862.1
Cluster1	LOC_Os05g13950.1	B8AZD7	interacts with	B8ACZ5	LOC_Os01g03070.2
Cluster1	LOC_Os05g13950.1	B8AZD7	interacts with	A2X3J5	LOC_Os02g18550.1
Cluster1	LOC_Os05g13950.1	B8AZD7	interacts with	A2X3I0	LOC_Os02g18380.1
Cluster1	LOC_Os05g13950.1	B8AZD7	interacts with	A2ZAB3	LOC_Os10g41470.1
Cluster1	LOC_Os05g13950.1	B8AZD7	interacts with	B8AHZ6	LOC_Os02g28810.2
Cluster1	LOC_Os05g13950.1	B8AZD7	interacts with	A2WZV1	LOC_Os02g01560.1
Cluster1	LOC_Os05g13950.1	B8AZD7	interacts with	A2YJM2	LOC_Os07g12650.3
Cluster1	LOC_Os05g49030.1	A2Y7H9	interacts with	A2WXS7	LOC_Os01g66560.1
Cluster1	LOC_Os05g49030.1	A2Y7H9	interacts with	A2X009	LOC_Os02g02130.1
Cluster1	LOC_Os05g49030.1	A2Y7H9	interacts with	B8BAF5	LOC_Os08g03450.1
Cluster1	LOC_Os05g49030.1	A2Y7H9	interacts with	A2YNT9	LOC_Os07g42950.1
Cluster1	LOC_Os05g49030.1	A2Y7H9	interacts with	B8AZD7	LOC_Os05g13950.1
Cluster1	LOC_Os05g49030.1	A2Y7H9	interacts with	A2XJ89	LOC_Os03g40180.1
Cluster1	LOC_Os05g49030.1	A2Y7H9	interacts with	B8AE20	LOC_Os02g54700.1
Cluster1	LOC_Os05g49030.1	A2Y7H9	interacts with	A2XZF9	LOC_Os05g01450.1
Cluster1	LOC_Os05g49030.1	A2Y7H9	interacts with	A2XGG9	LOC_Os03g21940.1
Cluster1	LOC_Os05g49030.1	A2Y7H9	interacts with	A2XDL4	LOC_Os03g10340.1
Cluster1	LOC_Os05g49030.1	A2Y7H9	interacts with	A2X6N1	LOC_Os02g37862.1
Cluster1	LOC_Os05g49030.1	A2Y7H9	interacts with	B8ACZ5	LOC_Os01g03070.2
Cluster1	LOC_Os05g49030.1	A2Y7H9	interacts with	A2X3J5	LOC_Os02g18550.1
Cluster1	LOC_Os05g49030.1	A2Y7H9	interacts with	A2X3I0	LOC_Os02g18380.1
Cluster1	LOC_Os05g49030.1	A2Y7H9	interacts with	A2ZAB3	LOC_Os10g41470.1
Cluster1	LOC_Os05g49030.1	A2Y7H9	interacts with	B8AHZ6	LOC_Os02g28810.2
Cluster1	LOC_Os05g49030.1	A2Y7H9	interacts with	A2WZV1	LOC_Os02g01560.1
Cluster1	LOC_Os05g49030.1	A2Y7H9	interacts with	A2YJM2	LOC_Os07g12650.3
Cluster1	LOC_Os01g66560.1	A2WXS7	interacts with	A2XGG9	LOC_Os03g21940.1
Cluster1	LOC_Os01g66560.1	A2WXS7	interacts with	A2Y7H9	LOC_Os05g49030.1
Cluster1	LOC_Os01g66560.1	A2WXS7	interacts with	A2XDL4	LOC_Os03g10340.1
Cluster1	LOC_Os01g66560.1	A2WXS7	interacts with	A2X009	LOC_Os02g02130.1
Cluster1	LOC_Os01g66560.1	A2WXS7	interacts with	B8BAF5	LOC_Os08g03450.1
Cluster1	LOC_Os01g66560.1	A2WXS7	interacts with	A2X6N1	LOC_Os02g37862.1
Cluster1	LOC_Os01g66560.1	A2WXS7	interacts with	A2YNT9	LOC_Os07g42950.1
Cluster1	LOC_Os01g66560.1	A2WXS7	interacts with	B8ACZ5	LOC_Os01g03070.2
Cluster1	LOC_Os01g66560.1	A2WXS7	interacts with	B8AZD7	LOC_Os05g13950.1
Cluster1	LOC_Os01g66560.1	A2WXS7	interacts with	A2X3J5	LOC_Os02g18550.1
Cluster1	LOC_Os01g66560.1	A2WXS7	interacts with	A2X3I0	LOC_Os02g18380.1
Cluster1	LOC_Os01g66560.1	A2WXS7	interacts with	A2XJ89	LOC_Os03g40180.1
Cluster1	LOC_Os01g66560.1	A2WXS7	interacts with	A2ZAB3	LOC_Os10g41470.1
Cluster1	LOC_Os01g66560.1	A2WXS7	interacts with	B8AHZ6	LOC_Os02g28810.2
Cluster1	LOC_Os01g66560.1	A2WXS7	interacts with	B8AE20	LOC_Os02g54700.1
Cluster1	LOC_Os01g66560.1	A2WXS7	interacts with	A2WZV1	LOC_Os02g01560.1
Cluster1	LOC_Os01g66560.1	A2WXS7	interacts with	A2YJM2	LOC_Os07g12650.3
Cluster1	LOC_Os02g01560.1	A2WZV1	interacts with	A2WXS7	LOC_Os01g66560.1
Cluster1	LOC_Os02g01560.1	A2WZV1	interacts with	A2X009	LOC_Os02g02130.1
Cluster1	LOC_Os02g01560.1	A2WZV1	interacts with	B8BAF5	LOC_Os08g03450.1
Cluster1	LOC_Os02g01560.1	A2WZV1	interacts with	A2YNT9	LOC_Os07g42950.1
Cluster1	LOC_Os02g01560.1	A2WZV1	interacts with	B8AZD7	LOC_Os05g13950.1
Cluster1	LOC_Os02g01560.1	A2WZV1	interacts with	A2XJ89	LOC_Os03g40180.1
Cluster1	LOC_Os02g01560.1	A2WZV1	interacts with	B8AE20	LOC_Os02g54700.1
Cluster1	LOC_Os02g01560.1	A2WZV1	interacts with	A2XZF9	LOC_Os05g01450.1
Cluster1	LOC_Os02g01560.1	A2WZV1	interacts with	A2XGG9	LOC_Os03g21940.1
Cluster1	LOC_Os02g01560.1	A2WZV1	interacts with	A2Y7H9	LOC_Os05g49030.1
Cluster1	LOC_Os02g01560.1	A2WZV1	interacts with	A2XDL4	LOC_Os03g10340.1
Cluster1	LOC_Os02g01560.1	A2WZV1	interacts with	A2X6N1	LOC_Os02g37862.1
Cluster1	LOC_Os02g01560.1	A2WZV1	interacts with	B8ACZ5	LOC_Os01g03070.2
Cluster1	LOC_Os02g01560.1	A2WZV1	interacts with	A2X3J5	LOC_Os02g18550.1
Cluster1	LOC_Os02g01560.1	A2WZV1	interacts with	A2X3I0	LOC_Os02g18380.1
Cluster1	LOC_Os02g01560.1	A2WZV1	interacts with	A2ZAB3	LOC_Os10g41470.1
Cluster1	LOC_Os02g01560.1	A2WZV1	interacts with	B8AHZ6	LOC_Os02g28810.2
Cluster1	LOC_Os02g01560.1	A2WZV1	interacts with	A2YJM2	LOC_Os07g12650.3
Cluster1	LOC_Os02g02130.1	A2X009	interacts with	A2WXS7	LOC_Os01g66560.1
Cluster1	LOC_Os02g02130.1	A2X009	interacts with	B8BAF5	LOC_Os08g03450.1
Cluster1	LOC_Os02g02130.1	A2X009	interacts with	A2YNT9	LOC_Os07g42950.1
Cluster1	LOC_Os02g02130.1	A2X009	interacts with	B8AZD7	LOC_Os05g13950.1
Cluster1	LOC_Os02g02130.1	A2X009	interacts with	A2XJ89	LOC_Os03g40180.1
Cluster1	LOC_Os02g02130.1	A2X009	interacts with	B8AE20	LOC_Os02g54700.1
Cluster1	LOC_Os02g02130.1	A2X009	interacts with	A2XZF9	LOC_Os05g01450.1
Cluster1	LOC_Os02g02130.1	A2X009	interacts with	A2XGG9	LOC_Os03g21940.1
Cluster1	LOC_Os02g02130.1	A2X009	interacts with	A2Y7H9	LOC_Os05g49030.1
Cluster1	LOC_Os02g02130.1	A2X009	interacts with	A2XDL4	LOC_Os03g10340.1
Cluster1	LOC_Os02g02130.1	A2X009	interacts with	A2X6N1	LOC_Os02g37862.1
Cluster1	LOC_Os02g02130.1	A2X009	interacts with	B8ACZ5	LOC_Os01g03070.2
Cluster1	LOC_Os02g02130.1	A2X009	interacts with	A2X3J5	LOC_Os02g18550.1
Cluster1	LOC_Os02g02130.1	A2X009	interacts with	A2X3I0	LOC_Os02g18380.1
Cluster1	LOC_Os02g02130.1	A2X009	interacts with	A2ZAB3	LOC_Os10g41470.1
Cluster1	LOC_Os02g02130.1	A2X009	interacts with	B8AHZ6	LOC_Os02g28810.2
Cluster1	LOC_Os02g02130.1	A2X009	interacts with	A2WZV1	LOC_Os02g01560.1
Cluster1	LOC_Os02g02130.1	A2X009	interacts with	A2YJM2	LOC_Os07g12650.3
Cluster1	LOC_Os02g18380.1	A2X3I0	interacts with	A2WXS7	LOC_Os01g66560.1
Cluster1	LOC_Os02g18380.1	A2X3I0	interacts with	A2X009	LOC_Os02g02130.1
Cluster1	LOC_Os02g18380.1	A2X3I0	interacts with	B8BAF5	LOC_Os08g03450.1
Cluster1	LOC_Os02g18380.1	A2X3I0	interacts with	A2YNT9	LOC_Os07g42950.1
Cluster1	LOC_Os02g18380.1	A2X3I0	interacts with	B8AZD7	LOC_Os05g13950.1
Cluster1	LOC_Os02g18380.1	A2X3I0	interacts with	A2XJ89	LOC_Os03g40180.1
Cluster1	LOC_Os02g18380.1	A2X3I0	interacts with	B8AE20	LOC_Os02g54700.1
Cluster1	LOC_Os02g18380.1	A2X3I0	interacts with	A2XZF9	LOC_Os05g01450.1
Cluster1	LOC_Os02g18380.1	A2X3I0	interacts with	A2XGG9	LOC_Os03g21940.1
Cluster1	LOC_Os02g18380.1	A2X3I0	interacts with	A2Y7H9	LOC_Os05g49030.1
Cluster1	LOC_Os02g18380.1	A2X3I0	interacts with	A2XDL4	LOC_Os03g10340.1
Cluster1	LOC_Os02g18380.1	A2X3I0	interacts with	A2X6N1	LOC_Os02g37862.1
Cluster1	LOC_Os02g18380.1	A2X3I0	interacts with	B8ACZ5	LOC_Os01g03070.2
Cluster1	LOC_Os02g18380.1	A2X3I0	interacts with	A2X3J5	LOC_Os02g18550.1
Cluster1	LOC_Os02g18380.1	A2X3I0	interacts with	A2ZAB3	LOC_Os10g41470.1
Cluster1	LOC_Os02g18380.1	A2X3I0	interacts with	B8AHZ6	LOC_Os02g28810.2
Cluster1	LOC_Os02g18380.1	A2X3I0	interacts with	A2WZV1	LOC_Os02g01560.1
Cluster1	LOC_Os02g18380.1	A2X3I0	interacts with	A2YJM2	LOC_Os07g12650.3
Cluster1	LOC_Os02g18550.1	A2X3J5	interacts with	A2WXS7	LOC_Os01g66560.1
Cluster1	LOC_Os07g12650.3	A2YJM2	interacts with	A2WXS7	LOC_Os01g66560.1
Cluster1	LOC_Os02g18550.1	A2X3J5	interacts with	A2X009	LOC_Os02g02130.1
Cluster1	LOC_Os02g18550.1	A2X3J5	interacts with	B8BAF5	LOC_Os08g03450.1
Cluster1	LOC_Os07g12650.3	A2YJM2	interacts with	A2X009	LOC_Os02g02130.1
Cluster1	LOC_Os07g12650.3	A2YJM2	interacts with	B8BAF5	LOC_Os08g03450.1
Cluster1	LOC_Os02g18550.1	A2X3J5	interacts with	A2YNT9	LOC_Os07g42950.1
Cluster1	LOC_Os07g12650.3	A2YJM2	interacts with	A2YNT9	LOC_Os07g42950.1
Cluster1	LOC_Os02g18550.1	A2X3J5	interacts with	B8AZD7	LOC_Os05g13950.1
Cluster1	LOC_Os02g18550.1	A2X3J5	interacts with	A2XJ89	LOC_Os03g40180.1
Cluster1	LOC_Os07g12650.3	A2YJM2	interacts with	B8AZD7	LOC_Os05g13950.1
Cluster1	LOC_Os02g18550.1	A2X3J5	interacts with	B8AE20	LOC_Os02g54700.1
Cluster1	LOC_Os02g18550.1	A2X3J5	interacts with	A2XZF9	LOC_Os05g01450.1
Cluster1	LOC_Os07g12650.3	A2YJM2	interacts with	A2XJ89	LOC_Os03g40180.1
Cluster1	LOC_Os07g12650.3	A2YJM2	interacts with	B8AE20	LOC_Os02g54700.1
Cluster1	LOC_Os02g18550.1	A2X3J5	interacts with	A2XGG9	LOC_Os03g21940.1
Cluster1	LOC_Os07g12650.3	A2YJM2	interacts with	A2XZF9	LOC_Os05g01450.1
Cluster1	LOC_Os02g18550.1	A2X3J5	interacts with	A2Y7H9	LOC_Os05g49030.1
Cluster1	LOC_Os07g12650.3	A2YJM2	interacts with	A2XGG9	LOC_Os03g21940.1
Cluster1	LOC_Os02g18550.1	A2X3J5	interacts with	A2XDL4	LOC_Os03g10340.1
Cluster1	LOC_Os07g12650.3	A2YJM2	interacts with	A2Y7H9	LOC_Os05g49030.1
Cluster1	LOC_Os07g12650.3	A2YJM2	interacts with	A2XDL4	LOC_Os03g10340.1
Cluster1	LOC_Os02g18550.1	A2X3J5	interacts with	A2X6N1	LOC_Os02g37862.1
Cluster1	LOC_Os07g12650.3	A2YJM2	interacts with	A2X6N1	LOC_Os02g37862.1
Cluster1	LOC_Os02g18550.1	A2X3J5	interacts with	B8ACZ5	LOC_Os01g03070.2
Cluster1	LOC_Os07g12650.3	A2YJM2	interacts with	B8ACZ5	LOC_Os01g03070.2
Cluster1	LOC_Os07g12650.3	A2YJM2	interacts with	A2X3J5	LOC_Os02g18550.1
Cluster1	LOC_Os02g18550.1	A2X3J5	interacts with	A2X3I0	LOC_Os02g18380.1
Cluster1	LOC_Os07g12650.3	A2YJM2	interacts with	A2X3I0	LOC_Os02g18380.1
Cluster1	LOC_Os02g18550.1	A2X3J5	interacts with	A2ZAB3	LOC_Os10g41470.1
Cluster1	LOC_Os02g18550.1	A2X3J5	interacts with	B8AHZ6	LOC_Os02g28810.2
Cluster1	LOC_Os07g12650.3	A2YJM2	interacts with	A2ZAB3	LOC_Os10g41470.1
Cluster1	LOC_Os07g12650.3	A2YJM2	interacts with	B8AHZ6	LOC_Os02g28810.2
Cluster1	LOC_Os02g18550.1	A2X3J5	interacts with	A2WZV1	LOC_Os02g01560.1
Cluster1	LOC_Os02g18550.1	A2X3J5	interacts with	A2YJM2	LOC_Os07g12650.3
Cluster1	LOC_Os07g12650.3	A2YJM2	interacts with	A2WZV1	LOC_Os02g01560.1
Cluster1	LOC_Os02g28810.2	B8AHZ6	interacts with	A2WXS7	LOC_Os01g66560.1
Cluster1	LOC_Os02g28810.2	B8AHZ6	interacts with	A2X009	LOC_Os02g02130.1
Cluster1	LOC_Os02g28810.2	B8AHZ6	interacts with	B8BAF5	LOC_Os08g03450.1
Cluster1	LOC_Os02g28810.2	B8AHZ6	interacts with	A2YNT9	LOC_Os07g42950.1
Cluster1	LOC_Os02g28810.2	B8AHZ6	interacts with	B8AZD7	LOC_Os05g13950.1
Cluster1	LOC_Os02g28810.2	B8AHZ6	interacts with	A2XJ89	LOC_Os03g40180.1
Cluster1	LOC_Os02g28810.2	B8AHZ6	interacts with	B8AE20	LOC_Os02g54700.1
Cluster1	LOC_Os02g28810.2	B8AHZ6	interacts with	A2XZF9	LOC_Os05g01450.1
Cluster1	LOC_Os02g28810.2	B8AHZ6	interacts with	A2XGG9	LOC_Os03g21940.1
Cluster1	LOC_Os02g28810.2	B8AHZ6	interacts with	A2Y7H9	LOC_Os05g49030.1
Cluster1	LOC_Os02g28810.2	B8AHZ6	interacts with	A2XDL4	LOC_Os03g10340.1
Cluster1	LOC_Os02g28810.2	B8AHZ6	interacts with	A2X6N1	LOC_Os02g37862.1
Cluster1	LOC_Os02g28810.2	B8AHZ6	interacts with	B8ACZ5	LOC_Os01g03070.2
Cluster1	LOC_Os02g28810.2	B8AHZ6	interacts with	A2X3J5	LOC_Os02g18550.1
Cluster1	LOC_Os02g28810.2	B8AHZ6	interacts with	A2X3I0	LOC_Os02g18380.1
Cluster1	LOC_Os02g28810.2	B8AHZ6	interacts with	A2ZAB3	LOC_Os10g41470.1
Cluster1	LOC_Os02g28810.2	B8AHZ6	interacts with	A2WZV1	LOC_Os02g01560.1
Cluster1	LOC_Os02g28810.2	B8AHZ6	interacts with	A2YJM2	LOC_Os07g12650.3
Cluster1	LOC_Os02g37862.1	A2X6N1	interacts with	A2WXS7	LOC_Os01g66560.1
Cluster1	LOC_Os02g37862.1	A2X6N1	interacts with	A2X009	LOC_Os02g02130.1
Cluster1	LOC_Os02g37862.1	A2X6N1	interacts with	B8BAF5	LOC_Os08g03450.1
Cluster1	LOC_Os07g42950.1	A2YNT9	interacts with	A2WXS7	LOC_Os01g66560.1
Cluster1	LOC_Os02g37862.1	A2X6N1	interacts with	A2YNT9	LOC_Os07g42950.1
Cluster1	LOC_Os07g42950.1	A2YNT9	interacts with	A2X009	LOC_Os02g02130.1
Cluster1	LOC_Os02g37862.1	A2X6N1	interacts with	B8AZD7	LOC_Os05g13950.1
Cluster1	LOC_Os02g37862.1	A2X6N1	interacts with	A2XJ89	LOC_Os03g40180.1
Cluster1	LOC_Os07g42950.1	A2YNT9	interacts with	B8BAF5	LOC_Os08g03450.1
Cluster1	LOC_Os02g37862.1	A2X6N1	interacts with	B8AE20	LOC_Os02g54700.1
Cluster1	LOC_Os02g37862.1	A2X6N1	interacts with	A2XZF9	LOC_Os05g01450.1
Cluster1	LOC_Os07g42950.1	A2YNT9	interacts with	B8AZD7	LOC_Os05g13950.1
Cluster1	LOC_Os07g42950.1	A2YNT9	interacts with	A2XJ89	LOC_Os03g40180.1
Cluster1	LOC_Os02g37862.1	A2X6N1	interacts with	A2XGG9	LOC_Os03g21940.1
Cluster1	LOC_Os07g42950.1	A2YNT9	interacts with	B8AE20	LOC_Os02g54700.1
Cluster1	LOC_Os07g42950.1	A2YNT9	interacts with	A2XZF9	LOC_Os05g01450.1
Cluster1	LOC_Os02g37862.1	A2X6N1	interacts with	A2Y7H9	LOC_Os05g49030.1
Cluster1	LOC_Os02g37862.1	A2X6N1	interacts with	A2XDL4	LOC_Os03g10340.1
Cluster1	LOC_Os07g42950.1	A2YNT9	interacts with	A2XGG9	LOC_Os03g21940.1
Cluster1	LOC_Os07g42950.1	A2YNT9	interacts with	A2Y7H9	LOC_Os05g49030.1
Cluster1	LOC_Os07g42950.1	A2YNT9	interacts with	A2XDL4	LOC_Os03g10340.1
Cluster1	LOC_Os07g42950.1	A2YNT9	interacts with	A2X6N1	LOC_Os02g37862.1
Cluster1	LOC_Os02g37862.1	A2X6N1	interacts with	B8ACZ5	LOC_Os01g03070.2
Cluster1	LOC_Os02g37862.1	A2X6N1	interacts with	A2X3J5	LOC_Os02g18550.1
Cluster1	LOC_Os02g37862.1	A2X6N1	interacts with	A2X3I0	LOC_Os02g18380.1
Cluster1	LOC_Os07g42950.1	A2YNT9	interacts with	B8ACZ5	LOC_Os01g03070.2
Cluster1	LOC_Os07g42950.1	A2YNT9	interacts with	A2X3J5	LOC_Os02g18550.1
Cluster1	LOC_Os02g37862.1	A2X6N1	interacts with	A2ZAB3	LOC_Os10g41470.1
Cluster1	LOC_Os07g42950.1	A2YNT9	interacts with	A2X3I0	LOC_Os02g18380.1
Cluster1	LOC_Os02g37862.1	A2X6N1	interacts with	B8AHZ6	LOC_Os02g28810.2
Cluster1	LOC_Os02g37862.1	A2X6N1	interacts with	A2WZV1	LOC_Os02g01560.1
Cluster1	LOC_Os02g37862.1	A2X6N1	interacts with	A2YJM2	LOC_Os07g12650.3
Cluster1	LOC_Os07g42950.1	A2YNT9	interacts with	A2ZAB3	LOC_Os10g41470.1
Cluster1	LOC_Os07g42950.1	A2YNT9	interacts with	B8AHZ6	LOC_Os02g28810.2
Cluster1	LOC_Os07g42950.1	A2YNT9	interacts with	A2WZV1	LOC_Os02g01560.1
Cluster1	LOC_Os07g42950.1	A2YNT9	interacts with	A2YJM2	LOC_Os07g12650.3
Cluster1	LOC_Os02g54700.1	B8AE20	interacts with	A2ZAB3	LOC_Os10g41470.1
Cluster1	LOC_Os02g54700.1	B8AE20	interacts with	B8AHZ6	LOC_Os02g28810.2
Cluster1	LOC_Os02g54700.1	B8AE20	interacts with	A2WXS7	LOC_Os01g66560.1
Cluster1	LOC_Os02g54700.1	B8AE20	interacts with	A2WZV1	LOC_Os02g01560.1
Cluster1	LOC_Os02g54700.1	B8AE20	interacts with	A2X009	LOC_Os02g02130.1
Cluster1	LOC_Os02g54700.1	B8AE20	interacts with	B8BAF5	LOC_Os08g03450.1
Cluster1	LOC_Os02g54700.1	B8AE20	interacts with	A2YJM2	LOC_Os07g12650.3
Cluster1	LOC_Os02g54700.1	B8AE20	interacts with	A2YNT9	LOC_Os07g42950.1
Cluster1	LOC_Os02g54700.1	B8AE20	interacts with	B8AZD7	LOC_Os05g13950.1
Cluster1	LOC_Os02g54700.1	B8AE20	interacts with	A2XJ89	LOC_Os03g40180.1
Cluster1	LOC_Os02g54700.1	B8AE20	interacts with	A2XZF9	LOC_Os05g01450.1
Cluster1	LOC_Os02g54700.1	B8AE20	interacts with	A2XGG9	LOC_Os03g21940.1
Cluster1	LOC_Os02g54700.1	B8AE20	interacts with	A2Y7H9	LOC_Os05g49030.1
Cluster1	LOC_Os02g54700.1	B8AE20	interacts with	A2XDL4	LOC_Os03g10340.1
Cluster1	LOC_Os02g54700.1	B8AE20	interacts with	A2X6N1	LOC_Os02g37862.1
Cluster1	LOC_Os02g54700.1	B8AE20	interacts with	B8ACZ5	LOC_Os01g03070.2
Cluster1	LOC_Os02g54700.1	B8AE20	interacts with	A2X3J5	LOC_Os02g18550.1
Cluster1	LOC_Os02g54700.1	B8AE20	interacts with	A2X3I0	LOC_Os02g18380.1
Cluster1	LOC_Os08g03450.1	B8BAF5	interacts with	A2WXS7	LOC_Os01g66560.1
Cluster1	LOC_Os08g03450.1	B8BAF5	interacts with	A2X009	LOC_Os02g02130.1
Cluster1	LOC_Os08g03450.1	B8BAF5	interacts with	A2YNT9	LOC_Os07g42950.1
Cluster1	LOC_Os08g03450.1	B8BAF5	interacts with	B8AZD7	LOC_Os05g13950.1
Cluster1	LOC_Os08g03450.1	B8BAF5	interacts with	A2XJ89	LOC_Os03g40180.1
Cluster1	LOC_Os08g03450.1	B8BAF5	interacts with	B8AE20	LOC_Os02g54700.1
Cluster1	LOC_Os08g03450.1	B8BAF5	interacts with	A2XZF9	LOC_Os05g01450.1
Cluster1	LOC_Os08g03450.1	B8BAF5	interacts with	A2XGG9	LOC_Os03g21940.1
Cluster1	LOC_Os08g03450.1	B8BAF5	interacts with	A2Y7H9	LOC_Os05g49030.1
Cluster1	LOC_Os08g03450.1	B8BAF5	interacts with	A2XDL4	LOC_Os03g10340.1
Cluster1	LOC_Os08g03450.1	B8BAF5	interacts with	A2X6N1	LOC_Os02g37862.1
Cluster1	LOC_Os08g03450.1	B8BAF5	interacts with	B8ACZ5	LOC_Os01g03070.2
Cluster1	LOC_Os08g03450.1	B8BAF5	interacts with	A2X3J5	LOC_Os02g18550.1
Cluster1	LOC_Os08g03450.1	B8BAF5	interacts with	A2X3I0	LOC_Os02g18380.1
Cluster1	LOC_Os08g03450.1	B8BAF5	interacts with	A2ZAB3	LOC_Os10g41470.1
Cluster1	LOC_Os08g03450.1	B8BAF5	interacts with	B8AHZ6	LOC_Os02g28810.2
Cluster1	LOC_Os08g03450.1	B8BAF5	interacts with	A2WZV1	LOC_Os02g01560.1
Cluster1	LOC_Os08g03450.1	B8BAF5	interacts with	A2YJM2	LOC_Os07g12650.3
Cluster1	LOC_Os03g10340.1	A2XDL4	interacts with	A2WXS7	LOC_Os01g66560.1
Cluster1	LOC_Os03g10340.1	A2XDL4	interacts with	A2X009	LOC_Os02g02130.1
Cluster1	LOC_Os03g10340.1	A2XDL4	interacts with	B8BAF5	LOC_Os08g03450.1
Cluster1	LOC_Os03g10340.1	A2XDL4	interacts with	A2YNT9	LOC_Os07g42950.1
Cluster1	LOC_Os03g10340.1	A2XDL4	interacts with	B8AZD7	LOC_Os05g13950.1
Cluster1	LOC_Os03g10340.1	A2XDL4	interacts with	A2XJ89	LOC_Os03g40180.1
Cluster1	LOC_Os03g10340.1	A2XDL4	interacts with	B8AE20	LOC_Os02g54700.1
Cluster1	LOC_Os03g10340.1	A2XDL4	interacts with	A2XZF9	LOC_Os05g01450.1
Cluster1	LOC_Os03g10340.1	A2XDL4	interacts with	A2XGG9	LOC_Os03g21940.1
Cluster1	LOC_Os03g10340.1	A2XDL4	interacts with	A2Y7H9	LOC_Os05g49030.1
Cluster1	LOC_Os03g10340.1	A2XDL4	interacts with	A2X6N1	LOC_Os02g37862.1
Cluster1	LOC_Os03g10340.1	A2XDL4	interacts with	B8ACZ5	LOC_Os01g03070.2
Cluster1	LOC_Os03g10340.1	A2XDL4	interacts with	A2X3J5	LOC_Os02g18550.1
Cluster1	LOC_Os03g10340.1	A2XDL4	interacts with	A2X3I0	LOC_Os02g18380.1
Cluster1	LOC_Os03g10340.1	A2XDL4	interacts with	A2ZAB3	LOC_Os10g41470.1
Cluster1	LOC_Os03g10340.1	A2XDL4	interacts with	B8AHZ6	LOC_Os02g28810.2
Cluster1	LOC_Os03g10340.1	A2XDL4	interacts with	A2WZV1	LOC_Os02g01560.1
Cluster1	LOC_Os03g10340.1	A2XDL4	interacts with	A2YJM2	LOC_Os07g12650.3
Cluster1	LOC_Os03g21940.1	A2XGG9	interacts with	A2WXS7	LOC_Os01g66560.1
Cluster1	LOC_Os03g21940.1	A2XGG9	interacts with	A2X009	LOC_Os02g02130.1
Cluster1	LOC_Os03g21940.1	A2XGG9	interacts with	B8BAF5	LOC_Os08g03450.1
Cluster1	LOC_Os03g21940.1	A2XGG9	interacts with	A2YNT9	LOC_Os07g42950.1
Cluster1	LOC_Os03g21940.1	A2XGG9	interacts with	B8AZD7	LOC_Os05g13950.1
Cluster1	LOC_Os03g21940.1	A2XGG9	interacts with	A2XJ89	LOC_Os03g40180.1
Cluster1	LOC_Os03g21940.1	A2XGG9	interacts with	B8AE20	LOC_Os02g54700.1
Cluster1	LOC_Os03g21940.1	A2XGG9	interacts with	A2XZF9	LOC_Os05g01450.1
Cluster1	LOC_Os03g21940.1	A2XGG9	interacts with	A2Y7H9	LOC_Os05g49030.1
Cluster1	LOC_Os03g21940.1	A2XGG9	interacts with	A2XDL4	LOC_Os03g10340.1
Cluster1	LOC_Os03g21940.1	A2XGG9	interacts with	A2X6N1	LOC_Os02g37862.1
Cluster1	LOC_Os03g21940.1	A2XGG9	interacts with	B8ACZ5	LOC_Os01g03070.2
Cluster1	LOC_Os03g21940.1	A2XGG9	interacts with	A2X3J5	LOC_Os02g18550.1
Cluster1	LOC_Os03g21940.1	A2XGG9	interacts with	A2X3I0	LOC_Os02g18380.1
Cluster1	LOC_Os03g21940.1	A2XGG9	interacts with	A2ZAB3	LOC_Os10g41470.1
Cluster1	LOC_Os03g21940.1	A2XGG9	interacts with	B8AHZ6	LOC_Os02g28810.2
Cluster1	LOC_Os03g21940.1	A2XGG9	interacts with	A2WZV1	LOC_Os02g01560.1
Cluster1	LOC_Os03g21940.1	A2XGG9	interacts with	A2YJM2	LOC_Os07g12650.3
Cluster1	LOC_Os03g40180.1	A2XJ89	interacts with	A2WXS7	LOC_Os01g66560.1
Cluster1	LOC_Os03g40180.1	A2XJ89	interacts with	A2X009	LOC_Os02g02130.1
Cluster1	LOC_Os03g40180.1	A2XJ89	interacts with	B8BAF5	LOC_Os08g03450.1
Cluster1	LOC_Os03g40180.1	A2XJ89	interacts with	A2YNT9	LOC_Os07g42950.1
Cluster1	LOC_Os03g40180.1	A2XJ89	interacts with	B8AZD7	LOC_Os05g13950.1
Cluster1	LOC_Os03g40180.1	A2XJ89	interacts with	B8AE20	LOC_Os02g54700.1
Cluster1	LOC_Os03g40180.1	A2XJ89	interacts with	A2XZF9	LOC_Os05g01450.1
Cluster1	LOC_Os03g40180.1	A2XJ89	interacts with	A2XGG9	LOC_Os03g21940.1
Cluster1	LOC_Os03g40180.1	A2XJ89	interacts with	A2Y7H9	LOC_Os05g49030.1
Cluster1	LOC_Os03g40180.1	A2XJ89	interacts with	A2XDL4	LOC_Os03g10340.1
Cluster1	LOC_Os03g40180.1	A2XJ89	interacts with	A2X6N1	LOC_Os02g37862.1
Cluster1	LOC_Os03g40180.1	A2XJ89	interacts with	B8ACZ5	LOC_Os01g03070.2
Cluster1	LOC_Os03g40180.1	A2XJ89	interacts with	A2X3J5	LOC_Os02g18550.1
Cluster1	LOC_Os03g40180.1	A2XJ89	interacts with	A2X3I0	LOC_Os02g18380.1
Cluster1	LOC_Os03g40180.1	A2XJ89	interacts with	A2ZAB3	LOC_Os10g41470.1
Cluster1	LOC_Os03g40180.1	A2XJ89	interacts with	B8AHZ6	LOC_Os02g28810.2
Cluster1	LOC_Os03g40180.1	A2XJ89	interacts with	A2WZV1	LOC_Os02g01560.1
Cluster1	LOC_Os03g40180.1	A2XJ89	interacts with	A2YJM2	LOC_Os07g12650.3
Cluster1	LOC_Os10g41470.1	A2ZAB3	interacts with	A2WXS7	LOC_Os01g66560.1
Cluster1	LOC_Os10g41470.1	A2ZAB3	interacts with	A2X009	LOC_Os02g02130.1
Cluster1	LOC_Os10g41470.1	A2ZAB3	interacts with	B8BAF5	LOC_Os08g03450.1
Cluster1	LOC_Os10g41470.1	A2ZAB3	interacts with	A2YNT9	LOC_Os07g42950.1
Cluster1	LOC_Os10g41470.1	A2ZAB3	interacts with	B8AZD7	LOC_Os05g13950.1
Cluster1	LOC_Os10g41470.1	A2ZAB3	interacts with	A2XJ89	LOC_Os03g40180.1
Cluster1	LOC_Os10g41470.1	A2ZAB3	interacts with	B8AE20	LOC_Os02g54700.1
Cluster1	LOC_Os10g41470.1	A2ZAB3	interacts with	A2XZF9	LOC_Os05g01450.1
[truncated: 332 more rows]

## Sheet: Table S6
Table S6. List of partial differentially expressed genes/proteins related to carbohydrate metabolism
[truncated: 432 more rows]

[truncated: 2 more sheets: Table S7, Table S8]
